# Supplementary material for: Lipidomic Perturbations in Cynomolgus Monkeys are Regulated by Thyroid Stimulating Hormone
Source: Front Mol Biosci. 2021 Mar 15;8:640387. doi: 10.3389/fmolb.2021.640387 (PMC8006939; doi:10.3389/fmolb.2021.640387)
Supplement: Supplementary file 2 [file datasheet2.xlsx]

## Sheet: Table S1
					Table S1. Spearman's rank correlation between TSH and T3/T4
						r(TSH-T3)	r(TSH-T4)	p(TSH-T3)	p (TSH-T4)
					SNA001 9 μg/kg	0.894614	0.858099	0.001127	0.003076
					SNA001 22 μg/kg	0.876667	0.864531	0.001919	0.002632
					SNA001 54 μg/kg	0.67783	0.828459	0.04481	0.005795
					Thyrogen 22 μg/kg	0.847579	0.864531	0.003909	0.002632
					r: Spearman’s rank correlation; p: p value

## Sheet: Table S2
					Table S2. Lipid concentrations from 144 plasma samples
Lipid name	Class	Ion	Formula	mScore	Occupy	Grade	MZ	RT(min)	SNA001 9 ug/kg-0h						SNA001 22 ug/kg-0h						SNA001 54 ug/kg-0h						Thyrogen 22 ug/kg-0h						SNA001 9 ug/kg-4h						SNA001 22 ug/kg-4h						SNA001 54 ug/kg-4h
									1-0h	2-0h	3-0h	4-0h	5-0h	6-0h	7-0h	8-0h	9-0h	10-0h	11-0h	12-0h	13-0h	14-0h	15-0h	16-0h	17-0h	18-0h	19-0h	20-0h	21-0h	22-0h	23-0h	24-0h	1-4h	2-4h	3-4h	4-4h	5-4h	6-4h	7-4h	8-4h	9-4h	10-4h	11-4h	12-4h	13-4h	14-4h	15-4h	16-4h	17-4h
ChE(16:0)	ChE	M+NH4	C43 H80 O2 N1	15.7312	68.6315	B	642.618	21.1669	84.5381	142.399	232.523	34.2132	39.6718	101.073	26.5633	67.6514	167.905	196.138	166.389	112.254	62.5417	98.4962	36.1144	84.8961	184.978	5.82192	108.235	10.6533	11.7296	18.0355	13.4238	101.282	20.837	59.4658	78.2185	23.5217	55.6162	31.0364	53.9324	85.8182	77.3752	87.3672	46.8884	66.1734	16.6795	106.694	111.57	20.8148	67.9717
ChE(18:0)	ChE	M+NH4	C45 H84 O2 N1	15.1372	68.3617	B	670.65	21.5974	141.343	57.5601	108.264	46.0918	13.8455	139.678	27.8959	47.2798	178.786	182.707	79.394	45.4625	47.3243	82.5291	22.4562	40.9504	117.663	11.0426	119.015	6.65298	17.891	17.6929	18.9156	25.2403	40.8962	41.6241	48.1613	62.8658	27.3529	77.9424	63.3928	47.4581	83.0096	131.282	86.5687	52.059	25.8399	53.7848	80.5524	52.7959	78.0535
ChE(18:1)	ChE	M+NH4	C45 H82 O2 N1	16.0706	69.8879	B	668.633	21.0994	1625.05	1783.53	957.303	307.336	156.177	1910.51	484.951	1751.23	1526.75	1882.73	761.833	1380.28	1544.74	1030.54	195.572	445.222	1261.77	78.9212	631.733	88.2962	169.738	245.285	383.821	656.98	690.334	353.903	885.763	353.191	619.868	921.791	869.09	773.988	886.656	1227.23	1454.66	667.71	474.004	1103.62	1081.09	613.002	722.956
ChE(18:2)	ChE	M+NH4	C45 H80 O2 N1	16.4258	68.8793	B	666.618	20.6394	10444.5	9618.29	10970.5	3479.49	3323.61	12227.2	2245.43	6485.02	14131.2	8999.61	12650.9	8235.59	8668.56	8662.33	2502.09	7256.02	7829.92	978.907	5050.96	1716.89	1866.05	2766.09	2282.68	4641.87	3887.05	8145.43	9848.72	9897.59	4421.06	9029.04	8123.89	6282.48	5732.6	6327.99	16104.6	7546.73	5150.52	8608.02	11522.9	4937.13	8270.44
ChE(18:3)	ChE	M+NH4	C45 H78 O2 N1	14.8117	66.8914	B	664.602	20.2373	53.7988	117.827	278.797	58.8873	27.3745	159.749	16.6518	53.8858	79.1181	157.728	194.926	95.156	44.1358	110.629	18.8848	57.5484	323.11	6.97596	85.7189	11.6451	12.9533	17.3955	32.68	54.9211	51.9066	44.2261	76.7686	78.4932	10.1225	64.3433	54.3376	39.9738	44.4511	24.3829	121.523	22.9284	21.5462	60.6149	35.1166	61.6276	51.2302
ChE(20:2)	ChE	M+NH4	C47 H84 O2 N1	14.7723	71.3146	B	694.649	21.2103	60.6601	35.0336	81.0503	15.4362	13.423	90.5503	19.6005	48.6308	73.2873	72.6175	54.8982	14.1978	32.2456	64.1117	9.32437	30.8393	38.8954	2.87898	63.0545	4.46627	11.8601	13.0821	9.87715	44.7143	22.4661	23.0786	51.7841	64.0955	38.8957	40.8277	66.9462	27.7397	38.4897	96.5825	53.2523	21.6475	43.6011	99.3867	44.2813	52.5939	25.8661
ChE(20:3)	ChE	M+NH4	C47 H82 O2 N1	16.1681	68.5918	B	692.633	20.7098	432.605	389.327	487.102	182.457	124.678	926.266	164.501	375.367	498.195	620.682	797.32	671.634	926.556	587.989	106.589	422.723	937.585	32.7161	516.051	96.4987	90.9481	95.11	80.9088	518.203	227.243	296.514	289.324	274.136	278.646	536.856	317.448	333.224	313.279	522.186	874.747	401.61	306.308	473.355	409.699	450.945	362.732
ChE(20:4)	ChE	M+NH4	C47 H80 O2 N1	15.9981	68.1751	B	690.618	20.3626	1830.66	1957.36	3104.1	1024.13	381.687	2887.1	378.987	3041.76	1520.31	1960.51	2265.85	1085.31	1369.95	1963.44	460.151	1188.22	1851.39	98.0584	715.423	260.138	134.764	322.387	299.48	1006.5	1281.36	1942.83	2275.2	1369.54	1138.75	4110.82	1810.12	3268.91	2138.27	2129.65	5228.71	2479.67	455.353	2067.95	1757.67	1287.77	1907.9
ChE(20:5)	ChE	M+NH4	C47 H78 O2 N1	14.6883	66.8768	B	688.602	19.9409	132.998	74.2907	127.912	30.6283	14.6433	157.521	16.2739	51.129	78.2158	97.0452	160.386	63.4148	44.5451	107.963	17.0871	76.9398	201.074	7.22808	78.7887	21.929	9.40045	23.8389	23.3415	63.5317	102.807	75.9774	101.484	120.628	71.4204	233.366	110.622	110.61	102.785	157.09	333.464	137.899	28.991	128.829	170.803	164.756	237.246
ChE(22:4)	ChE	M+NH4	C49 H84 O2 N1	13.213	62.0192	B	718.648	20.8185	49.2123	50.3646	56.1501	18.6956	12.8301	80.596	9.54177	61.3333	67.9875	54.0696	48.7396	28.6052	53.5329	72.6779	12.718	21.1568	38.96	4.5033	21.8411	6.64328	6.93183	13.1667	12.0652	32.9812	28.942	48.9522	47.3634	36.5394	35.5311	60.4319	31.8445	43.1599	35.9772	59.4386	68.6447	36.2836	18.9919	51.2821	50.4796	34.0963	27.2858
ChE(22:5)	ChE	M+NH4	C49 H82 O2 N1	14.6535	69.8959	B	716.633	20.4153	20.598	41.7815	44.538	26.6321	10.3381	53.8198	5.07744	47.7475	72.9196	42.9578	68.518	24.5237	9.83898	22.2562	8.18187	8.03269	90.9481	5.33033	15.3401	5.18125	7.39931	8.28245	3.77422	49.1952	25.0604	37.6475	31.6664	21.9156	11.9372	45.2526	7.96386	39.7992	10.9826	40.7047	20.2511	11.2483	1.96209	14.8494	37.1324	23.2315	8.7681
ChE(22:6)	ChE	M+NH4	C49 H80 O2 N1	15.9482	69.2894	B	714.618	20.0885	392.837	790.728	528.778	127.551	191.925	1013.96	50.1907	417.364	374.813	812.033	305.607	235.489	164.946	681.528	66.3368	199.613	738.755	27.5209	152.314	83.5481	59.1426	84.4396	115.394	314.683	461.25	336.484	405.252	422.906	368.838	1048.97	141.098	397.402	202.948	681.94	436.687	696.881	68.9674	272.152	502.515	236.695	392.431
LPC(14:0)	LPC	M+H	C22 H47 O7 N1 P1	58.0054	96.5148	B	468.308	2.19603	0.361295	0.355314	0.549883	0.272045	0.761308	0.404486	0.406631	0.343631	0.278943	0.413232	0.63328	0.455151	0.389018	0.656115	0.286385	0.403333	1.09361	0.391696	0.459071	0.602942	0.495987	0.634847	0.274643	0.477741	0.534012	0.564388	0.729161	0.39629	1.17387	0.446535	0.400825	0.473737	0.585429	0.363873	0.710509	0.3135	0.502542	0.660471	0.515396	0.994944	0.503654
LPC(14:0e)	LPC	M+H	C22 H49 O6 N1 P1	25.7684	64.1006	B	454.329	2.58383	0.00217282	0.00333701	0.0071304	0.00386334	0.00232557	0.00542773	0.00599489	0.000806806	0.00377402	0.00268607	0.00895281	0.00793216	0.00363613	0.00395956	0.00321206	0.00402014	0.0130687	0.00144698	0.00742113	0.00514369	0.00145547	0.0015277	0.0038171	0.00583174	0.0101842	0.0180777	0.00593986	0.00793361	0.0182037	0.00934826	0.0147924	0.0129442	0.0123845	0.0088228	0.020501	0.00101264	0.00444504	0.00379141	0.0112961	0.0363542	0.00831416
LPC(15:0)	LPC	M+H	C23 H49 O7 N1 P1	58.0522	96.5927	B	482.324	2.6144	0.516637	0.430849	0.561671	0.320187	1.08218	0.504998	0.474453	0.653884	0.432381	0.69321	0.719803	0.555959	0.443485	0.813451	0.498721	0.487233	1.80965	0.524665	0.609672	0.535206	0.608867	0.644738	0.479703	0.651186	0.894669	0.815719	0.726671	0.58194	2.37707	0.454446	0.583388	0.783806	0.787544	0.625188	0.976267	0.402356	0.836139	1.07277	0.772392	1.15995	0.687394
LPC(16:0)	LPC	M+H	C24 H51 O7 N1 P1	58.043	96.5774	B	496.339	3.27057	72.8008	72.3722	86.8744	53.3106	119.877	84.9126	59.3884	75.0466	52.155	93.7371	81.3367	58.223	48.9322	78.5068	62.3322	75.0757	206.825	77.5431	78.8113	97.4917	81.6419	95.6188	75.8446	91.0996	120.725	107.748	110.631	82.308	261.327	79.0155	90.5076	97.1689	90.0083	88.1546	123.231	79.4106	77.6398	99.9923	36.1072	180.479	85.7493
LPC(16:0e)	LPC	M+H	C24 H53 O6 N1 P1	38.0122	94.7936	B	482.36	3.85148	0.392023	0.422021	0.32246	0.224583	0.666241	0.551827	0.585446	0.529278	0.383691	0.679167	0.569391	0.662495	0.405826	0.667495	0.533154	0.526828	1.13954	0.50501	0.5479	0.440752	0.314068	0.693437	0.634029	0.556193	0.865258	0.860573	0.568305	0.475405	1.65402	0.652233	0.754845	0.821426	0.702865	0.701957	0.986571	0.542089	0.517025	0.645566	0.779791	1.22999	0.606534
LPC(16:1)	LPC	M+H	C24 H49 O7 N1 P1	58.2863	96.9821	B	494.324	2.33754	0.161305	0.323622	0.17752	0.109879	1.43136	0.146692	0.143006	0.480144	0.477637	0.358171	0.556655	0.138141	0.131884	0.193661	0.426517	0.463955	1.16479	0.418285	0.220189	0.231548	0.295206	0.588394	0.410651	0.745726	0.259799	0.256093	0.339433	0.187509	1.52535	0.435535	0.209567	1.05713	0.51888	0.185764	0.404478	0.180053	0.246528	0.708662	0.268812	0.561759	0.69075
LPC(16:1e)	LPC	M+H	C24 H51 O6 N1 P1	31.6067	78.6237	B	480.344	3.87194	0.653982	0.687528	0.519145	0.251173	0.742698	0.534451	0.373909	0.802169	0.366337	0.600591	0.55211	0.553226	0.234428	0.755529	0.400826	0.315949	1.39162	0.675447	0.441564	0.543208	0.456918	0.861436	0.69658	0.541598	0.79886	0.828184	0.799406	0.412723	2.24361	0.605886	0.438959	0.671745	0.534796	0.740987	1.10453	0.50772	0.414611	0.69857	0.473003	0.762509	0.508198
LPC(16:2e)	LPC	M+H	C24 H49 O6 N1 P1	17.2432	56.8885	B	478.328	3.22746	0.110277	0.095502	0.118557	0.0805251	0.194372	0.099588	0.0839364	0.112121	0.0826545	0.152475	0.121862	0.120714	0.0679412	0.12319	0.0890875	0.101773	0.260767	0.127172	0.117551	0.144429	0.113855	0.149809	0.110031	0.119568	0.152774	0.160416	0.118822	0.110494	0.409756	0.10534	0.111812	0.131936	0.128518	0.112321	0.177685	0.126509	0.0950189	0.149118	0.124024	0.266189	0.144031
LPC(17:0)	LPC	M+H	C25 H53 O7 N1 P1	59.3913	98.9661	B	510.355	4.04113	0.536735	0.934408	1.39009	0.972598	2.20934	1.38747	0.963025	1.13707	0.915829	1.86828	1.44177	1.2556	0.955402	1.69142	1.11678	1.26085	5.49408	1.24714	1.33791	1.5123	1.04197	1.7752	1.25616	1.42161	1.39987	0.976783	1.25015	0.956176	4.4662	1.57956	0.695561	1.2151	1.44406	1.56304	1.9533	1.24667	1.01519	1.22169	1.43417	2.32457	1.92728
LPC(17:1)	LPC	M+H	C25 H51 O7 N1 P1	53.6633	89.2901	B	508.339	2.78339	0.128901	0.0963364	0.0940058	0.0705049	0.292848	0.0911619	0.121198	0.110965	0.0829006	0.132212	0.177346	0.129619	0.0805512	0.138463	0.0815001	0.0929823	0.41349	0.131447	0.127874	0.164323	0.173476	0.21385	0.0505076	0.113672	0.140605	0.140588	0.118237	0.0707839	0.489954	0.0444658	0.100617	0.0629938	0.111304	0.0729263	0.168391	0.0489983	0.113163	0.133832	0.102095	0.22629	0.080667
LPC(18:0)	LPC	M+H	C26 H55 O7 N1 P1	58.1239	96.712	B	524.371	4.94844	19.2234	31.0329	35.3804	24.2221	51.8409	54.6176	20.8557	34.2952	21.3135	48.8068	34.7862	33.9243	26.2116	40.8276	27.563	30.9495	89.1112	26.7452	32.1608	45.2331	42.4986	52.4343	43.1993	64.486	47.5345	49.4205	38.4636	42.6289	163.488	69.4875	47.9279	55.9086	49.9271	56.0012	85.6667	46.5701	21.3146	60.233	55.4344	104.626	60.8906
LPC(18:0e)	LPC	M+H	C26 H57 O6 N1 P1	39.6381	86.9981	B	510.392	5.75979	0.102897	0.0516623	0.0789201	0.0258979	0.125263	0.0542378	0.0924236	0.0601522	0.074433	0.120489	0.0514059	0.109915	0.0608514	0.0568636	0.0424146	0.0837393	0.137033	0.0380673	0.049007	0.104607	0.082714	0.144148	0.0906697	0.0615305	0.106302	0.113119	0.0551817	0.112929	0.191709	0.19072	0.161415	0.188141	0.0883797	0.169491	0.367504	0.13507	0.0552151	0.100282	0.16806	0.24207	0.0920551
LPC(18:1)	LPC	M+H	C26 H53 O7 N1 P1	58.1104	96.6896	B	522.355	3.53821	5.35097	11.0665	8.50706	7.14532	12.9832	12.686	10.6047	15.4828	8.29047	14.2604	15.4897	10.2634	7.48093	15.3146	11.9735	12.0459	30.2705	12.9345	12.2085	16.1595	16.0475	17.9154	17.105	16.4417	17.8351	21.7898	18.5045	13.7745	30.387	12.623	11.7415	18.3962	15.8376	9.03096	22.939	11.7325	13.5859	20.919	15.8038	31.887	14.0185
LPC(18:1e)	LPC	M+H	C26 H55 O6 N1 P1	38.3668	95.6779	B	508.376	4.07388	0.258687	0.321724	0.220777	0.162637	0.370047	0.327596	0.330136	0.391601	0.19056	0.33035	0.380247	0.343328	0.201864	0.348627	0.329429	0.290388	0.632257	0.265377	0.294797	0.228691	0.13448	0.425086	0.441361	0.299917	0.482418	0.418824	0.332668	0.242939	1.17332	0.392791	0.279431	0.382001	0.37485	0.385492	0.571423	0.331094	0.24322	0.380095	0.535678	0.764391	0.31244
LPC(18:2)	LPC	M+H	C26 H51 O7 N1 P1	58.029	96.5541	B	520.34	2.57011	30.6459	22.1779	22.0621	10.5446	40.4224	21.4308	32.6173	28.2413	21.3908	36.2606	23.8504	13.6397	9.98956	30.4735	21.8959	22.8853	81.4909	28.4267	32.7054	36.084	33.8117	48.0846	47.8777	36.9636	68.6474	85.5109	73.6326	43.5195	143.785	26.0544	48.1987	68.0141	51.9187	45.2414	52.5622	26.5119	15.7435	99.2075	45.7057	62.2784	17.3903
LPC(18:2e)	LPC	M+H	C26 H53 O6 N1 P1	36.5378	91.1167	B	506.36	3.90448	0.0062996	0.0162834	0.0124591	0.00741927	0.020283	0.0216624	0.00950054	0.039313	0.00878624	0.0140816	0.0576231	0.0138213	0.013229	0.0541831	0.0093485	0.0101679	0.0294428	0.0169009	0.0133877	0.0287434	0.0236546	0.0249684	0.0300356	0.0131067	0.0257486	0.0759345	0.0537347	0.0576314	0.0737935	0.00888211	0.0159812	0.0239652	0.0225531	0.0131341	0.0368683	0.0105553	0.00565309	0.0792025	0.0169342	0.0187555	0.0259133
LPC(18:3)	LPC	M+H	C26 H49 O7 N1 P1	58.7262	99.0054	B	518.324	2.1044	0.382886	0.272696	0.423326	0.232303	0.71229	0.24441	0.3394	0.388277	0.298453	0.509612	0.529865	0.177308	0.256599	0.388515	0.335711	0.386185	0.91081	0.339746	0.500548	0.676921	0.376715	0.451121	0.402728	0.420874	0.65693	0.815474	0.661147	0.522455	1.59879	0.300789	0.377832	0.690571	0.64665	0.420562	0.744062	0.337728	0.556174	0.980378	0.37839	0.84405	0.374349
LPC(18:3e)	LPC	M+H	C26 H51 O6 N1 P1	14.6545	48.6682	B	504.343	3.89343	0.0279451	0.0277865	0.0236014	0.0138854	0.0315035	0.0280309	0.0319666	0.0348243	0.0192314	0.0343996	0.0279729	0.0329685	0.0206103	0.0362328	0.0270773	0.0266669	0.0572607	0.0251007	0.0270202	0.0298567	0.0240085	0.0347786	0.0222342	0.0259188	0.040314	0.0520059	0.0350418	0.0307317	0.0831722	0.0443796	0.0446761	0.0502075	0.0415441	0.0435674	0.0613295	0.0342619	0.0340655	0.0505726	0.0530119	0.0843779	0.0424995
LPC(18:4)	LPC	M+H	C26 H47 O7 N1 P1	7.90415	40.4179	B	516.306	2.29485	0.0666267	0.0499929	0.0697983	0.0437017	0.0827561	0.0602226	0.0563172	0.0777234	0.0369639	0.0538277	0.0841643	0.0525287	0.0513821	0.0772857	0.0675147	0.0672965	0.165985	0.0612199	0.101264	0.0786806	0.108524	0.0822522	0.067774	0.0885033	0.118631	0.107391	0.148549	0.0641318	0.283891	0.0612475	0.0662805	0.0894413	0.0865289	0.0734726	0.116613	0.0637846	0.0729047	0.1241	0.108659	0.158702	0.0919283
LPC(19:0)	LPC	M+H	C27 H57 O7 N1 P1	55.9057	93.0212	B	538.387	5.89473	0.0456507	0.0744242	0.0447322	0.028386	0.145711	0.0352075	0.0681966	0.0448899	0.0459088	0.048203	0.0380885	0.0122207	0.0198254	0.0473392	0.01453	0.0373522	0.10709	0.0897932	0.10412	0.102539	0.0850568	0.0944465	0.0874617	0.0131485	0.0317501	0.0272087	0.063264	0.016733	0.083446	0.0190373	0.110954	0.113045	0.0549934	0.0737893	0.154265	0.0787117	0.0178647	0.0800837	0.0717191	0.114371	0.0249251
LPC(19:1)	LPC	M+H	C27 H55 O7 N1 P1	46.5875	78.9778	B	536.371	4.18063	0.0144086	0.00340671	0.0134291	0.00613337	0.0190557	0.0120907	0.0212936	0.00436318	0.00230605	0.0125506	0.0147656	0.00326462	0.00316017	0.0190394	0.00390974	0.0221041	0.0269791	0.0137744	0.00443134	0.0121221	0.00472424	0.0309183	0.0149514	0.0288012	0.0281094	0.00285375	0.00181793	0.012957	0.00801309	0.00657826	0.0394196	0.0213028	0.00781013	0.00255942	0.00300115	0.0042824	0.0185174	0.0281048	0.0232053	0.0425665	0.0224659
LPC(20:0)	LPC	M+H	C28 H59 O7 N1 P1	55.1475	93.5204	B	552.402	6.97904	0.237058	0.255569	0.219494	0.192906	0.40427	0.144986	0.126452	0.274807	0.0908034	0.163366	0.232703	0.243612	0.0982132	0.285175	0.15026	0.195389	0.521583	0.243069	0.23146	0.175285	0.235301	0.173342	0.227794	0.208386	0.388293	0.257564	0.372996	0.16668	0.543386	0.211973	0.196584	0.32446	0.184608	0.2063	0.266961	0.176378	0.127225	0.270659	0.194776	0.285131	0.17758
LPC(20:0e)	LPC	M+H	C28 H61 O6 N1 P1	36.68	91.4712	B	538.423	7.90014	0.0204418	0.0199897	0.0145197	0.0111448	0.0266062	0.0291157	0.025807	0.0355552	0.0203623	0.0287141	0.0262458	0.0314319	0.0209568	0.0271958	0.0155555	0.0195212	0.0643797	0.0337697	0.023779	0.0262316	0.0160556	0.0289005	0.0400267	0.0234521	0.0439288	0.042224	0.025953	0.01938	0.0835554	0.0387888	0.0387836	0.0376196	0.0526601	0.0391716	0.0643184	0.0246755	0.0232024	0.0396896	0.0248564	0.0511768	0.039637
LPC(20:1)	LPC	M+H	C28 H57 O7 N1 P1	56.2843	93.651	B	550.387	5.02545	0.159854	0.0684974	0.12161	0.0345991	0.113973	0.0745443	0.144037	0.0874196	0.0375992	0.149908	0.0754686	0.113257	0.0443308	0.0924382	0.123461	0.0668783	0.235452	0.0780353	0.0802814	0.0923229	0.151649	0.182664	0.207925	0.164931	0.0792726	0.181601	0.234572	0.0351491	0.800782	0.0543891	0.0693689	0.0727026	0.057656	0.0606882	0.329841	0.146181	0.0461352	0.349433	0.0643531	0.303299	0.22003
LPC(20:1e)	LPC	M+H	C28 H59 O6 N1 P1	16.8467	56.7684	B	536.409	5.94239	0.00922218	0.0130054	0.00882781	0.00307176	0.00715916	0.00462376	0.015485	0.0151558	0.00988754	0.0282353	0.0110666	0.0185063	0.00319894	0.0129567	0.0113403	0.0123356	0.0251865	0.0156057	0.0168626	0.019134	0.0136435	0.0198558	0.017109	0.0158687	0.0175241	0.0285139	0.0147714	0.0115501	0.0440051	0.0167165	0.0169182	0.0201051	0.0224883	0.0315001	0.0107631	0.0142867	0.0113737	0.0140417	0.0134241	0.0219192	0.0138096
LPC(20:2)	LPC	M+H	C28 H57 O6 N1 P1	26.1053	65.1005	B	534.392	4.43932	0.008677	0.0131731	0.0108818	0.011103	0.0193675	0.011747	0.0148719	0.0181534	0.0095567	0.024364	0.0141315	0.0156464	0.0096596	0.0181088	0.0097206	0.0124844	0.0116348	0.0115046	0.01062	0.0135037	0.013507	0.0223297	0.0184448	0.021188	0.027754	0.0328722	0.016802	0.0185412	0.0644671	0.0182192	0.0200443	0.0239063	0.0274949	0.0259377	0.0340148	0.0150686	0.0138288	0.02641	0.0242965	0.0373245	0.0215579
LPC(20:3)	LPC	M+H	C28 H53 O7 N1 P1	57.9256	96.382	B	546.356	2.88065	1.38025	0.812607	0.768769	0.44445	1.42273	0.864736	2.09866	0.857149	1.42825	1.94954	1.84391	0.9957	0.77745	1.97954	0.867621	2.31056	3.57998	1.73256	1.69152	2.18023	1.76066	2.4199	1.96239	2.03987	1.46401	1.31616	0.945642	0.902185	3.4521	1.19545	0.97692	1.15568	1.17078	1.52919	2.25133	1.03535	0.699964	1.46816	0.978059	2.3224	1.62514
LPC(20:4)	LPC	M+H	C28 H51 O7 N1 P1	39.5317	98.5829	B	544.339	2.44291	1.62561	1.48683	0.662952	0.70448	1.78079	1.69713	1.56494	4.39119	1.22328	2.09625	3.21577	0.64705	0.335076	0.540248	1.86885	1.04167	6.84391	2.21955	2.302	1.79862	1.18669	3.81425	4.68954	2.0961	1.16926	5.65776	1.74709	1.33408	6.08369	2.20397	1.57451	3.96497	1.86729	2.11355	1.33028	3.57775	2.00322	2.71691	1.77159	5.85049	1.17501
LPC(20:4e)	LPC	M+H	C28 H53 O6 N1 P1	7.46715	37.1855	B	530.359	4.11865	0.0206984	0.0169728	0.00880888	0.00878344	0.0194795	0.0173127	0.00633147	0.0242438	0.00997825	0.0124391	0.0179093	0.0192717	0.00523815	0.0257033	0.0127306	0.0128099	0.0274289	0.00615145	0.00826211	0.0102149	0.0130772	0.0236926	0.00739817	0.0142041	0.0312179	0.0246025	0.0144989	0.00630049	0.0504705	0.0169364	0.00886781	0.02135	0.0197959	0.0154864	0.032838	0.0176362	0.00796173	0.0229753	0.0232115	0.0320915	0.00873305
LPC(22:0)	LPC	M+H	C30 H63 O7 N1 P1	54.5928	90.8367	B	580.434	8.75869	0.0185362	0.0173947	0.0246805	0.00678325	0.010721	0.00712924	0.0136137	0.0211254	0.0093806	0.0127038	0.00819692	0.0175439	0.00474493	0.00809538	0.00622311	0.0132854	0.046882	0.0157941	0.0177255	0.010362	0.0169179	0.0111433	0.00733384	0.00742953	0.00653789	0.0200086	0.00637216	0.0131544	0.0397868	0.0143779	0.0171506	0.0273455	0.0388725	0.00628286	0.0212621	0.0109385	0.0036356	0.0252346	0.0171901	0.0308823	0.00545294
LPC(22:1)	LPC	M+H	C30 H61 O7 N1 P1	23.2594	75.0825	B	578.417	7.11974	0.00824486	0.005981	0.00781291	0.001474	0.00885327	0.00549515	0.00647392	0.00643244	0.00573867	0.0124457	0.00911764	0.00608608	0.00431328	0.00621822	0.00439622	0.0052652	0.00501005	0.0110577	0.00596398	0.0156346	0.00430258	0.0154444	0.00629049	0.00244977	0.0198185	0.0100494	0.0100573	0.00633644	0.0177254	0.00692625	0.0163113	0.0187967	0.00683926	0.0151418	0.00873404	0.00702399	0.00934923	0.0291741	0.0177113	0.0119696	0.00555168
LPC(22:2)	LPC	M+H	C30 H59 O7 N1 P1	33.6178	75.9797	B	576.403	5.4684	0.0133279	0.00855285	0.0110107	0.00634193	0.0148233	0.0112625	0.0175818	0.0143944	0.00836353	0.0113683	0.0124331	0.0110906	0.00781534	0.0213805	0.0119969	0.0140175	0.0291752	0.0128834	0.0183843	0.021913	0.0125507	0.0238515	0.0135724	0.0163901	0.0272893	0.0253991	0.0209522	0.0152917	0.0598171	0.0153819	0.0205399	0.0193929	0.0202889	0.0206087	0.0240596	0.0113061	0.0149105	0.0296667	0.0196675	0.0324745	0.01546
LPC(22:3)	LPC	M+H	C30 H57 O7 N1 P1	9.11478	45.8421	B	574.384	7.02243	0.130379	0.106838	0.0635057	0.0727193	0.0161035	0.0606315	0.00596163	0.0483637	0.0335944	0.0175564	0.069	0.0108427	0.0518481	0.0540093	0.0541458	0.0359353	0.143921	0.00888589	0.0445175	0.0136203	0.011549	0.117925	0.00654417	0.088912	0.0110867	0.0149073	0.0283742	0.0220649	0.0319058	0.00473614	0.00296988	0.00351291	0.00697716	0.00556163	0.0297228	0.0167052	0.00131736	0.00748638	0.0112537	0.0120801	0.00308831
LPC(22:4)	LPC	M+H	C30 H55 O7 N1 P1	36.7374	91.3867	B	572.371	3.29751	0.143113	0.0260859	0.0332735	0.00560018	0.0968686	0.0359007	0.133493	0.066901	0.127361	0.0918449	0.0390664	0.0309489	0.0403304	0.0989893	0.0237677	0.0412885	0.112227	0.0906194	0.0561875	0.140754	0.0714041	0.122346	0.0565423	0.0711636	0.19004	0.210381	0.0730212	0.0736865	0.459171	0.105958	0.098002	0.0630312	0.0651723	0.06393	0.0598313	0.0398365	0.0641638	0.0955776	0.1029	0.0868116	0.105181
LPC(22:5)	LPC	M+H	C30 H53 O7 N1 P1	39.4104	98.2803	B	570.355	2.6598	0.461655	0.312022	0.156693	0.067027	0.410495	0.259042	0.293566	0.460246	0.208511	0.479117	0.213766	0.163394	0.0571584	0.493409	0.265327	0.292314	0.679644	0.214908	0.202239	0.390527	0.416712	0.688243	0.266441	0.379712	0.285726	0.729481	0.382804	0.193861	2.1017	0.270169	0.381822	0.701723	0.439255	0.360539	0.209867	0.251851	0.261697	0.574713	0.338252	0.453159	0.32313
LPC(22:6)	LPC	M+H	C30 H51 O7 N1 P1	39.1912	97.7337	B	568.339	2.32648	2.3488	0.501934	0.435861	0.249926	1.36725	1.09296	0.775273	0.594142	0.768746	1.17699	0.725262	0.422828	0.313425	0.526082	0.400998	0.268345	2.3978	1.01358	0.85328	1.09684	0.556493	1.69507	0.997092	1.63805	1.64375	0.916241	0.485958	0.655468	2.09552	0.47736	0.339432	0.535091	1.06611	0.590986	1.45704	0.543122	0.37673	0.733212	0.532718	1.73722	0.652246
LPC(24:0)	LPC	M+H	C32 H67 O7 N1 P1	57.8135	97.9828	B	608.465	10.3692	0.000359816	0	0.000341617	7.78e-05	0.0124012	0.000355955	0.0178263	8.57e-05	0.0122315	0.0316736	3.96e-05	0.013991	0.00634643	0.000908695	9.6e-05	0.0193588	0.00498229	0.021932	0.0358779	0.0272959	0.00145253	0.0283875	0.0157119	0.0344486	0.0815427	0.0475302	0.0436599	0.040048	0.079257	0.0250549	0.0338712	0.0832032	0.0320829	0.079181	0.0472323	0.0304946	0.0263387	0.0549197	0.0397361	0.0672455	0.0437703
LPC(24:1)	LPC	M+H	C32 H65 O7 N1 P1	22.8287	56.9295	B	606.449	8.77765	0.00569872	0.00666192	0.0081106	0.00405052	0.00786308	0.00495211	0.00521117	0.00607111	0.00325811	0.00872539	0.00649412	0.00593741	0.00422396	0.00603339	0.00464191	0.0054414	0.0167641	0.00612599	0.00560485	0.00741892	0.00621679	0.00941798	0.0050866	0.00597799	0.026368	0.0276731	0.0143163	0.0092625	0.0258413	0.00883797	0.0122625	0.0176915	0.0131016	0.0134675	0.0136819	0.00766915	0.00824592	0.015855	0.0094548	0.0210044	0.0110036
LPC(26:0)	LPC	M+H	C34 H71 O7 N1 P1	56.5875	94.1555	B	636.496	12.0001	0.000683134	0.0349778	0.00251958	0.000788503	0.0422212	0.000766999	0.0351085	0.0481929	0.0282432	0.0561537	0.000993574	0.00109804	0.000845708	0.00115634	0.00068536	0.0310649	0.00307786	0.0414762	0.0378708	0.044937	0.000876461	0.0508759	0.0291472	0.0373423	0.0464472	0.0654651	0.0407683	0.0767161	0.0957873	0.0356329	0.0415841	0.044815	0.0367143	0.0454008	0.0511658	0.0346509	0.046284	0.0665483	0.0557209	0.10528	0.0616638
LPE(16:0)	LPE	M+H	C21 H45 O7 N1 P1	6.21733	59.2126	B	454.292	3.3616	3.03011	2.14731	3.26873	4.46523	2.60256	1.9952	1.6546	1.44858	1.80163	2.30795	2.39043	3.4808	1.36217	2.7845	3.12049	2.58742	2.49948	2.70491	3.20016	2.43357	2.33074	2.40071	1.95841	2.5961	4.2922	4.24143	3.22516	2.2167	3.68136	1.3428	2.78819	1.13737	3.52329	2.52646	3.05065	1.09987	2.30759	2.36587	3.08272	3.01623	2.63263
LPE(17:0)	LPE	M+H	C22 H47 O7 N1 P1	5.22029	51.686	B	468.309	4.23466	0.120237	0.0681611	0.146482	0.169434	0.117134	0.0850932	0.0621322	0.0495066	0.0704184	0.109345	0.106006	0.141959	0.0581536	0.123582	0.128472	0.101251	0.137893	0.114672	0.121718	0.103412	0.0864777	0.10646	0.0689946	0.104333	0.143158	0.124843	0.110744	0.0868437	0.140583	0.0895083	0.0926687	0.0728076	0.122358	0.107362	0.123546	0.0774071	0.104004	0.13281	0.112137	0.121251	0.10956
LPE(18:0)	LPE	M+H	C23 H49 O7 N1 P1	6.10471	57.5916	B	482.324	5.25423	4.09421	2.78116	5.94246	6.01563	3.73123	3.77306	2.48142	2.63819	2.41807	3.95223	4.08873	5.96307	2.24237	4.72938	4.61868	3.33922	4.02252	3.70969	4.49123	4.21662	3.2216	3.99457	2.94651	5.03698	6.39692	6.42823	5.0347	3.82727	5.04679	5.19835	4.2546	3.20954	4.7384	3.75395	6.2176	4.93923	3.26223	5.50126	4.73988	5.44101	4.58671
PC(21:4)	PC	M+H	C29 H51 O8 N1 P1	38.1607	95.7228	C	572.334	2.41852	0.116864	0.164403	0.126827	0.0802187	0.10995	0.095188	0.179135	0.191346	0.122704	0.422779	0.121726	0.143742	0.0712361	0.334785	0.254109	0.0595661	0.132013	0.139232	0.141034	0.350145	0.216326	0.149592	0.256096	0.0863953	0.00532356	0.00294659	0.00054233	0.00012421	0.00359952	0.00199751	0.000998844	0.000639655	0.00192031	0.00255474	0.0009916	0.00119104	0.000942366	0.00168036	0.000748899	0.000963295	0.00422856
PC(33:0e)	PC	M+H	C41 H85 O7 N1 P1	34.5226	86.0913	C	734.605	15.4115	0.108217	0.0595528	0.0808491	0.154611	0.0758633	0.0785427	0.0906043	0.0627795	0.0513013	0.269391	0.0679181	0.104698	0.124199	0.309124	0.335362	0.198219	0.0821869	0.117627	0.124654	0.187168	0.250759	0.15004	0.18631	0.0615574	0.370214	0.0674492	0.096073	0.0800112	0.115706	0.168019	0.161016	0.0500884	0.156922	0.126275	0.141037	0.102306	0.18634	0.0635544	0.127369	0.083036	0.102239
PC(24:5e)	PC	M+H	C32 H57 O7 N1 P1	36.9321	92.1001	C	598.387	3.62708	0.0758266	0.0370885	0.025131	0.0152418	0.0337371	0.0461712	0.0353535	0.0778159	0.0368459	0.0829894	0.0287839	0.0275809	0.0102521	0.291737	0.0971043	0.0631925	0.020336	0.0470038	0.039761	0.137423	0.0972834	0.0944886	0.143048	0.0717327	0.0953603	0.0745606	0.0741989	0.0109826	0.214495	0.0472646	0.043247	0.0376584	0.147941	0.1505	0.0537048	0.0573569	0.0245325	0.116542	0.0299917	0.0486391	0.0741636
PC(31:2)	PC	M+H	C39 H75 O8 N1 P1	35.6053	90.3237	C	716.521	13.3448	4.02584	1.27778	9.30618	8.27831	3.36926	1.28672	1.25756	1.23398	2.25427	9.55611	3.62311	6.0853	2.73281	11.9406	8.63256	8.65433	4.10242	5.71864	5.0023	6.99878	14.5881	2.04619	2.33125	2.35919	8.5237	5.95721	11.3131	4.12665	4.57596	3.59315	4.59191	1.82981	6.80565	4.67676	5.0609	6.24854	5.17119	4.79188	2.91494	5.04149	6.55229
PC(31:3)	PC	M+H	C39 H73 O8 N1 P1	38.0813	93.5657	C	714.505	11.8452	0.0024817	0.0515815	0.00121823	0.00103235	0.12429	0.000606746	0.117418	0.0836623	0.0431996	0.120624	0.00192119	0.000792401	0.000384014	0.000251408	0.00289729	0.284311	0.00190632	0.224206	0.299425	0.257765	0.00155224	0.129868	0.0624253	0.15275	0.288731	0.178162	0.399307	0.195769	0.148814	0.127583	0.136425	0.0567486	0.16442	0.178591	0.198317	0.128175	0.218828	0.100695	0.084553	0.237805	0.2088
PC(33:4)	PC	M+H	C41 H75 O8 N1 P1	31.2632	77.9942	C	740.521	12.8901	4.89397	2.10104	5.25494	4.72904	1.83073	1.72063	3.08565	1.29412	2.36722	6.90705	5.20122	5.24303	1.74	9.45879	5.45226	5.56578	5.28244	4.70369	2.67697	7.98002	4.09024	2.73108	4.83893	3.10405	7.17352	5.76477	6.87967	2.9656	4.34709	5.62673	5.16148	0.903345	5.04827	5.07565	7.83458	5.69293	3.9952	3.22575	2.66842	5.37201	7.99553
PC(30:1e)	PC	M+H	C38 H77 O7 N1 P1	39.2628	98.4202	C	690.543	13.1123	0.0375841	0.0237241	0.0347865	0.079645	0.0378903	0.0520941	0.0442644	0.0119614	0.0123813	0.0973512	0.0529993	0.0679892	0.0639885	0.0830849	0.135196	0.04204	0.0209057	0.0657925	0.0585521	0.0510336	0.0783106	0.0995695	0.0978837	0.0124533	0.0487263	0.0632195	0.0522849	0.0429336	0.0140025	0.0763462	0.059599	0.018239	0.020801	0.0172428	0.0213488	0.108962	0.0908734	0.0517605	0.0173571	0.0516679	0.0820194
PC(34:4)	PC	M+H	C42 H77 O8 N1 P1	20.5432	50.2844	B	754.538	13.6553	0.154246	0.0720419	0.187806	0.177428	0.099922	0.104642	0.0680038	0.0494479	0.0646466	0.314867	0.157479	0.159563	0.0250986	0.148689	0.13274	0.286938	0.245013	0.0505838	0.121144	0.099	0.160155	0.0636556	0.126171	0.0762714	0.249011	0.0600294	0.0951178	0.0380564	0.0597511	0.196155	0.0588757	0.0381545	0.157419	0.21293	0.107963	0.195499	0.151325	0.0513332	0.0450763	0.0752196	0.33163
PC(36:6)	PC	M+H	C44 H77 O8 N1 P1	6.0642	38.6775	B	778.537	13.1962	0.234327	0.125949	0.281184	0.26566	0.182944	0.169238	0.056636	0.0859573	0.0843197	0.406532	0.194005	0.283004	0.0751113	0.488732	0.529345	0.334585	0.228197	0.21653	0.124337	0.301785	0.256725	0.268998	0.236827	0.133117	0.332764	0.234612	0.296955	0.143336	0.292468	0.158334	0.08107	0.0295088	0.173522	0.146457	0.248192	0.273999	0.237591	0.139534	0.120954	0.187945	0.267979
PC(30:0e)	PC	M+H	C38 H79 O7 N1 P1	40.1	100	C	692.558	13.3081	0.0728298	0.118141	0.13021	0.0698885	0.0626087	0.0817895	0.208908	0.0514223	0.0516807	0.175254	0.0467852	0.081126	0.0884306	0.203973	0.280046	0.152266	0.0672287	0.0667333	0.0579091	0.125364	0.195717	0.0800995	0.218862	0.0363267	0.200102	0.0861095	0.278075	0.105119	0.0497846	0.137362	0.22227	0.0292514	0.0726403	0.0974231	0.0837686	0.227143	0.0777485	0.0609834	0.0577509	0.168015	0.0882608
PC(32:1e)	PC	M+H	C40 H81 O7 N1 P1	40.1	100	C	718.575	14.4165	0.647088	1.37506	2.26837	1.50703	1.33153	1.59959	1.23022	0.510351	0.898026	3.35024	1.47504	0.650074	1.75296	2.98116	4.23225	1.14731	0.782781	2.03908	0.609231	3.08084	3.77943	1.36416	2.13197	0.380724	4.93484	2.0864	3.73149	1.40352	0.613235	2.06595	0.812704	0.634463	2.10323	2.49656	1.88395	1.34855	1.97468	0.712649	1.42804	1.77063	2.35591
PC(32:2e)	PC	M+H	C40 H79 O7 N1 P1	39.75	100	C	716.559	12.1959	0.0150249	0.0370994	0.0516164	0.0243137	0.102918	0.00934915	0.0432645	0.038854	0.0894156	0.242774	0.0259104	0.0246802	0.0178278	0.0420058	0.041979	0.129819	0.0343934	0.0346296	0.197495	0.149892	0.0389682	0.198739	0.198318	0.0870346	0.489247	0.409131	0.303063	0.243589	0.126332	0.110408	0.284613	0.0830641	0.291627	0.141822	0.264425	0.128186	0.163345	0.168355	0.158207	0.22674	0.24906
PC(31:0)	PC	M+H	C39 H79 O8 N1 P1	39.6439	100	C	720.553	13.1244	0.494345	0.273217	0.611142	0.510344	0.335141	0.359104	0.28608	0.173532	0.269505	0.4742	0.347917	0.234932	0.583244	1.40801	0.953156	0.708503	0.536987	0.397239	0.236724	0.698719	0.944118	0.361967	0.429384	0.151273	0.423519	0.341277	1.18193	0.523502	0.389281	0.525672	0.300781	0.235032	0.687218	0.352085	0.639746	0.327591	0.630244	0.640092	0.28267	0.509653	0.402132
PC(31:1)	PC	M+H	C39 H77 O8 N1 P1	39.1252	98.8139	C	718.536	11.8492	0.00280628	0.007809	0.0107174	0.00487199	0.0131522	0.00472832	0.0165243	0.0147296	0.0111363	0.0279886	0.00382946	0.0058514	0.00733014	0.0197324	0.0163058	0.0372908	0.00459074	0.0241373	0.0330121	0.0916299	0.015061	0.0705207	0.0795945	0.0330749	0.0828314	0.0482075	0.0369893	0.0145902	0.053751	0.0765189	0.0351248	0.0116116	0.0488345	0.057715	0.0608899	0.0753407	0.0708387	0.0115837	0.0377462	0.0467979	0.065036
PC(33:1)	PC	M+H	C41 H81 O8 N1 P1	39.6934	100	C	746.568	13.2094	1.76923	0.724533	1.23868	2.11375	1.61325	1.46637	1.10894	0.467336	0.491378	1.99468	1.1013	1.75536	2.66624	2.7331	3.27486	1.91323	1.50307	1.84073	2.63522	3.62704	2.97587	1.21266	2.64641	0.855944	2.13438	1.46798	1.51361	2.19726	1.32508	1.34879	1.38325	0.305509	1.77848	0.846534	0.870972	1.78792	2.46434	1.28928	0.504443	1.36872	2.39419
PC(33:2)	PC	M+H	C41 H79 O8 N1 P1	46.3124	100	C	744.553	12.0865	0.123712	2.36938	0.193138	0.425733	4.30379	0.20859	2.74913	2.31384	2.28413	6.11647	0.348059	0.0922284	0.538804	0.460425	0.315139	7.62941	0.374225	3.57568	4.56346	7.25443	0.54793	2.3479	3.1569	1.14282	8.96034	3.42416	4.24459	2.67671	5.17731	4.73856	5.29651	3.04825	3.33184	2.7516	5.71421	4.61918	10.316	2.98365	4.29772	6.16914	9.45811
PC(33:3)	PC	M+H	C41 H77 O8 N1 P1	37.083	98.5843	C	742.537	13.3709	2.5012	0.693963	3.2219	2.64766	1.78022	1.07001	1.16145	0.583373	0.69583	1.66539	0.887146	1.5483	0.904471	4.85592	6.81772	4.68407	1.32531	2.01089	1.31343	1.54565	5.09419	0.941418	1.3077	1.52076	3.26785	6.20903	5.47463	3.25253	3.3506	2.14907	3.59969	1.07838	2.48736	3.13755	3.64083	2.9012	2.84092	2.2876	2.31374	2.4826	2.50112
PC(35:4)	PC	M+H	C43 H79 O8 N1 P1	39.5188	98.5507	C	768.554	11.7775	0.0198592	0.582777	0.031442	0.0268932	0.666863	0.0167513	0.433709	0.174268	0.593349	1.54336	0.0297366	0.0194487	0.035312	0.0561704	0.0433554	1.06412	0.036704	0.474487	0.508474	1.11107	0.0600846	0.815514	1.65549	0.453571	1.44507	1.08027	1.13064	0.50708	0.884915	1.23478	0.596616	0.344962	0.789559	1.56125	1.3559	1.13702	1.46155	0.459147	0.872455	0.600054	2.54714
PC(37:5)	PC	M+H	C45 H81 O8 N1 P1	39.1315	75.8362	B	794.569	14.7875	0.710229	0.949401	2.69139	2.84105	0.736716	2.40743	0.358364	2.22943	0.419661	2.24362	4.01649	0.615588	0.422572	4.35322	2.98834	3.32543	0.979205	0.871003	1.47513	1.26938	4.57257	3.02234	3.18729	1.76952	17.5785	6.65733	4.77423	0.826595	4.81897	3.44738	0.901819	1.95001	1.59888	2.01871	5.1517	4.33494	3.1068	1.50987	2.17118	2.73653	2.68267
PC(39:2)	PC	M+H	C47 H91 O8 N1 P1	39.6125	98.7842	C	828.646	16.1619	0.0394509	0.0449776	0.0496435	0.0609477	0.0271861	0.0506346	0.0417095	0.0344835	0.0343188	0.148746	0.0557341	0.0649317	0.0821354	0.200056	0.0879661	0.120079	0.0705088	0.0317539	0.080378	0.160025	0.0910034	0.0355126	0.13292	0.0262002	0.4223	0.185831	0.214833	0.0698468	0.0730292	0.161362	0.152989	0.0809618	0.204215	0.182917	0.0833793	0.0772851	0.156297	0.150156	0.113192	0.177037	0.103599
PC(30:0)	PC	M+H	C38 H77 O8 N1 P1	38.0522	94.8933	C	706.538	12.4037	1.95373	0.955009	2.4107	1.76479	1.43588	1.33254	1.29172	0.705397	0.849652	1.98754	1.08829	1.33826	2.16187	5.34595	4.40293	2.15925	1.43312	1.3371	1.35699	2.88175	3.93658	2.26585	2.03569	0.957563	2.66566	1.676	2.38683	1.6557	1.17536	1.94906	1.5469	0.508493	2.03083	1.23825	1.23953	1.93877	3.18912	1.69593	1.30386	1.34021	1.86519
PC(32:0)	PC	M+H	C40 H81 O8 N1 P1	39.6854	98.9661	C	734.568	13.9277	25.8917	18.4558	20.9627	27.8272	19.2321	20.891	17.1251	17.4071	10.4051	27.4539	13.7794	15.1728	17.2322	37.9818	68.646	37.935	20.4337	20.3312	18.4524	35.1221	23.8116	28.1234	44.4277	16.7012	22.6441	28.1962	23.6563	24.0119	27.042	15.6436	16.766	11.1176	30.7598	12.3792	33.7123	17.5994	42.1245	11.6596	19.5719	11.8762	13.7884
PC(32:1)	PC	M+H	C40 H79 O8 N1 P1	40.1	100	C	732.552	12.5271	5.625	2.20127	5.11816	5.60722	3.37035	3.70459	1.85906	1.22033	2.69186	6.64304	2.94959	5.40587	6.66829	12.8184	15.534	5.1008	5.65937	6.30933	7.50035	9.64167	11.9459	3.71648	5.71122	2.85499	5.17757	1.32043	5.16303	4.49908	3.90461	3.13949	4.33455	0.839144	2.35231	1.90528	2.33789	1.81465	5.50235	1.76176	2.2835	2.2224	5.93374
PC(33:0)	PC	M+H	C41 H83 O8 N1 P1	40.1	100	C	748.584	14.2761	0.148536	0.0527813	0.109538	0.177477	0.101604	0.0714462	0.0504366	0.0412492	0.0770842	0.289957	0.0684566	0.0603509	0.160806	0.201649	0.288079	0.259977	0.133355	0.0697689	0.150723	0.227391	0.29445	0.173974	0.192785	0.0491749	0.316249	0.141443	0.171948	0.0844713	0.0833569	0.0675343	0.119435	0.03165	0.0707697	0.142713	0.0983338	0.136863	0.253713	0.125472	0.154854	0.136849	0.216222
PC(34:1)	PC	M+H	C42 H83 O8 N1 P1	39.7433	100	C	760.584	14.0508	149.4	98.7443	209.008	185.6	131.534	127.872	105.05	93.0013	95.0569	307.172	165.934	159.407	194.047	344.964	291.145	361.067	167.687	162.924	206.994	356.726	446.224	163.674	280.056	92.9956	280.233	171.659	161.708	140.232	142.626	175.048	92.4907	62.3154	194.126	90.704	92.781	268.259	287.592	64.3849	112.825	199.272	101.902
PC(34:2)	PC	M+H	C42 H81 O8 N1 P1	39.6709	100	C	758.568	12.849	177.488	229.377	246.465	214.605	195.84	174.447	172.581	209.687	203.794	543.592	276.218	270.596	305.22	681.825	867.863	844.507	297.711	270.507	313.536	596.785	642.444	306.212	857.502	314.601	565.107	440.036	561.955	283.589	354.689	619.146	381.498	161.36	437.958	399.83	429.899	759.923	450.385	260.795	202.694	362.752	438.778
PC(36:4)	PC	M+H	C44 H81 O8 N1 P1	39.6592	99.0808	C	782.568	12.4917	128.363	146.321	139.225	56.2253	115.389	157.744	91.5703	59.0575	86.4872	141.269	147.624	125.403	117.402	331.221	291.184	259.124	171.954	119.383	127.412	287.478	213.961	158.434	286.864	96.2017	341.456	292.529	184.209	132.905	185.445	280.28	167.168	93.2445	170.334	180.96	235.691	351.498	169.477	125.679	122.034	194.124	261.712
PC(38:1)	PC	M+H	C46 H91 O8 N1 P1	39.726	100	C	816.646	16.408	0.291824	0.254159	0.534369	0.552178	0.232161	0.479708	0.238786	0.174671	0.18588	0.887082	0.337799	0.378995	0.335561	1.10443	0.590892	0.755372	0.213025	0.394023	0.49637	1.05174	1.12119	0.417569	0.606165	0.198143	1.8211	0.50538	0.865438	0.407832	0.492447	1.30194	0.841663	0.228684	0.885239	0.883863	0.618509	0.845137	0.967689	0.475807	0.329714	0.670573	0.616533
PC(38:6)	PC	M+H	C46 H81 O8 N1 P1	40.1	100	C	806.568	12.0589	3.14089	113.143	22.3118	8.00828	111.599	9.85413	59.0745	88.0199	66.2603	207.268	8.69755	13.9368	11.16	39.0328	20.6186	169.106	7.51029	99.4248	80.4532	211.717	5.53756	121.666	271.65	83.183	132.068	199.393	160.817	56.7044	82.0574	145.11	98.814	32.7248	82.6954	181.707	178.272	127.305	145.633	87.7967	53.3594	145.701	126.731
PC(40:2)	PC	M+H	C48 H93 O8 N1 P1	40.1	100	C	842.662	16.6822	0.0570098	0.00626602	0.151875	0.114182	0.0882128	0.0548352	0.0611756	0.0982029	0.0410684	0.131219	0.152147	0.0821065	0.0871763	0.453522	0.129125	0.151285	0.0517252	0.0507067	0.0471495	0.204256	0.200181	0.120989	0.130227	0.0229827	0.388904	0.307205	0.369272	0.166707	0.140291	0.233227	0.330489	0.184641	0.405826	0.407265	0.302853	0.143693	0.203363	0.210642	0.0918909	0.2188	0.198741
PC(32:0e)	PC	M+H	C40 H83 O7 N1 P1	39.712	99.0324	C	720.589	14.7123	4.25719	2.31105	4.88502	5.29217	2.35384	4.67553	3.44483	2.67695	1.73966	6.32476	1.72681	2.60845	4.02324	15.6713	10.0343	5.21888	2.04753	3.71942	3.60908	7.05344	8.482	4.62817	7.98079	2.02442	7.71548	3.76028	3.69636	3.40437	2.28977	5.40613	5.91403	0.928511	5.69029	6.70177	4.96807	6.59279	4.85423	3.92747	4.45765	3.24449	6.34645
PC(34:1e)	PC	M+H	C42 H85 O7 N1 P1	40.1	100	C	746.605	14.8569	6.57584	4.07598	8.99171	9.21404	5.56873	6.26301	4.45	3.48486	2.75044	13.7671	6.29867	8.44455	7.9812	15.9947	16.4801	12.2949	7.03831	6.71571	7.30339	12.2491	14.9623	8.15272	9.03135	4.23215	28.9646	11.5501	16.9535	6.17701	6.91879	13.4914	9.0308	4.65419	11.3708	3.72331	11.3398	11.2293	15.3989	6.58655	3.60056	12.3441	3.78119
PC(34:2e)	PC	M+H	C42 H83 O7 N1 P1	39.744	99.1122	C	744.589	13.6482	7.0777	7.52033	4.51839	3.9852	4.6218	2.67033	5.37651	4.431	1.96476	10.8213	6.39199	3.92784	4.17361	18.0356	17.7384	11.6386	7.81411	5.5816	6.56452	12.4925	15.1035	7.62991	18.7573	3.71441	18.7673	15.1141	17.9366	7.45338	8.99097	11.9103	12.343	6.11278	8.12907	13.0399	13.5442	18.8756	8.21554	9.6608	9.6057	11.6478	8.7225
PC(36:4e)	PC	M+H	C44 H83 O7 N1 P1	39.7445	99.1135	C	768.59	13.5285	15.7574	16.861	15.6335	9.59285	11.3197	16.5	14.0435	12.6059	10.3393	16.4575	16.0497	15.5885	12.0682	40.5998	45.364	25.6818	18.3069	8.0781	13.6555	31.9462	29.5767	11.7873	42.7951	12.3054	23.5294	38.404	39.3134	14.2012	22.7786	44.4151	34.1333	14.227	34.907	32.4948	36.0392	40.8012	11.9423	21.6774	13.1891	29.5482	23.2887
PC(38:6e)	PC	M+H	C46 H83 O7 N1 P1	39.6338	98.8374	C	792.589	13.1156	4.83015	6.91134	4.25386	4.04838	3.59098	3.21863	5.30169	5.31025	2.19619	10.0651	3.695	3.03997	3.02552	18.5134	6.60336	4.99478	9.19217	9.07314	2.49489	8.92749	8.14998	7.87245	7.88237	3.74017	16.1531	13.907	7.94491	4.82689	8.8481	10.7777	3.63416	7.23018	4.98438	10.7527	7.20087	6.56967	5.14848	4.51545	4.69825	4.13887	11.1092
PC(39:0e)	PC	M+H	C47 H97 O7 N1 P1	10.538	67.3195	C	818.703	17.963	0.0155718	0.0284845	0.0184881	0.0256038	0.0356647	0.0217714	0.0133365	0.0157649	0.0244942	0.0221796	0.0192257	0.0209423	0.0251644	0.0586528	0.0310444	0.0403928	0.0173513	0.0172221	0.0454818	0.145661	0.104286	0.0293631	0.0384895	0.0124313	0.432512	0.162329	0.122259	0.103201	0.142298	0.240744	0.328422	0.101066	0.221452	0.366575	0.269677	0.27696	0.217261	0.102031	0.100479	0.153078	0.206478
PC(32:2)	PC	M+H	C40 H77 O8 N1 P1	39.7003	100	C	730.537	11.4969	8.57e-05	0.00262826	0.00113515	0.000221324	0.00686158	0.000102289	0.900776	0.00304968	0.666259	1.41224	8.6e-05	0.00134248	0.000378155	0.00697883	0.000157032	2.14471	0.000245041	0.00985166	1.45035	2.91726	0.00926083	1.94879	1.60022	0.999929	2.80872	2.42479	1.98414	0.922348	0.685582	0.879675	1.71634	0.906381	2.64643	0.908763	1.12827	2.13819	3.1072	2.28137	1.24283	2.50309	1.75792
PC(34:3)	PC	M+H	C42 H79 O8 N1 P1	40.1	100	C	756.553	11.7574	1.111	1.16514	5.93398	1.87636	3.32256	0.94201	2.92386	1.97252	0.9858	8.20707	4.33852	3.62689	5.54911	9.36212	10.6307	8.65999	3.29938	4.4001	9.26132	9.51713	15.8034	5.85363	6.86254	3.4982	21.288	10.513	15.3637	9.72398	7.19622	10.5254	8.10339	4.99831	7.38763	9.00275	7.26861	13.7086	15.0861	8.15132	4.28527	8.3451	11.2823
PC(34:4).1	PC	M+H	C42 H77 O8 N1 P1	40.1	100	C	754.537	11.0162	0.0403882	0.0133115	0.0563606	0.0473024	0.0268341	0.0226132	0.146026	0.0059992	0.104304	0.262514	0.0335144	0.0330053	0.0467149	0.0956237	0.0538287	0.377879	0.024864	0.0489532	0.216518	0.518225	0.12717	0.304581	0.446692	0.143345	0.849988	0.386437	0.52964	0.200178	0.193813	0.396191	0.455579	0.225823	0.312273	0.52162	0.393953	0.353851	0.445938	0.132595	0.131992	0.169766	0.332822
PC(35:1)	PC	M+H	C43 H85 O8 N1 P1	40.1	100	C	774.6	14.5632	2.62715	1.34444	4.29463	3.25339	2.32624	2.17389	1.70981	1.10663	1.33389	7.21427	2.68578	2.87912	3.64842	8.27282	6.78707	7.14499	4.16988	2.58514	3.83525	6.51586	6.84598	3.88665	4.60538	1.6532	7.64126	2.99313	5.72341	2.64609	2.70575	3.18603	1.80451	1.04164	2.53857	4.60937	4.20624	5.02679	3.94348	2.48515	1.42767	2.09339	6.11003
PC(36:5)	PC	M+H	C44 H79 O8 N1 P1	39.6515	98.9378	C	780.552	11.5784	0.698284	0.842028	1.07629	1.16408	0.402269	0.886855	4.87323	0.733406	2.2763	11.2321	1.20469	0.421228	1.1709	1.33865	2.85062	9.72947	0.832378	1.04758	9.11791	12.3556	3.03079	7.38312	14.9914	3.1163	30.1273	18.1189	13.9598	8.58583	4.54932	24.5575	7.74576	2.23957	6.38885	6.49119	14.4169	26.1928	10.4252	4.52775	5.45105	8.26102	14.936
PC(34:3e)	PC	M+H	C42 H81 O7 N1 P1	39.8149	100	C	742.574	13.3884	4.0316	3.8358	5.21587	4.22093	4.78507	3.16629	1.24411	3.08743	2.16258	9.51863	6.64859	6.2058	4.13928	13.6307	15.0496	2.77194	4.4952	8.32858	3.31299	9.72513	7.97306	4.53779	9.66828	3.05426	10.5886	8.47108	11.3795	4.74352	2.80392	5.79924	6.44184	4.87871	7.37377	4.03484	11.2322	10.5764	6.75718	6.76931	5.52734	6.86219	9.57705
PC(36:5e)	PC	M+H	C44 H81 O7 N1 P1	39.6218	98.8075	C	766.575	13.2835	19.1719	20.7049	20.7356	14.0033	15.687	17.9218	9.63416	15.4419	9.53341	17.6229	16.6707	15.4699	9.83866	51.2092	31.8785	21.5455	20.6278	18.986	11.4042	30.7369	25.2005	22.046	37.3047	10.3421	46.304	32.3233	44.6943	17.1507	25.9717	39.2901	20.8685	14.8602	20.5329	36.3847	39.0924	37.2817	18.266	22.2598	16.3142	20.3894	47.6476
PC(38:6e).1	PC	M+H	C46 H83 O7 N1 P1	7.13098	34.4919	B	792.588	14.8503	0.274116	0.180495	0.193951	0.11728	0.120966	0.100163	0.068173	0.0784942	0.0477163	0.293331	0.147782	0.176605	0.131988	0.619153	0.255317	0.196504	0.139873	0.165779	0.154864	0.204156	0.195297	0.245181	0.319989	0.150498	0.985472	0.366627	0.296755	0.0703845	0.3066	0.500338	0.291377	0.12528	0.458741	0.172382	0.74983	0.173227	0.216821	0.480492	0.114872	0.30302	0.169227
PC(38:7e)	PC	M+H	C46 H81 O7 N1 P1	39.6475	98.8913	C	790.574	12.6458	3.23291	2.18851	1.50994	2.44707	3.37924	1.86207	1.21858	2.48427	1.71358	3.39576	2.5721	2.57564	1.47094	7.35486	4.67149	2.06755	1.24173	3.66818	1.19097	4.05999	3.41101	3.42478	5.68462	1.30064	10.3443	2.90373	6.97314	1.82701	5.45585	3.05039	1.68673	2.4236	5.15121	5.85531	4.02462	6.60775	1.80563	1.6591	1.7816	1.55894	4.2325
PC(33:2e)	PC	M+H	C41 H81 O7 N1 P1	39.7468	99.1191	C	730.573	12.9821	0.0964052	0.0779791	0.150628	0.0605351	0.0844506	0.0397309	0.0516358	0.0280178	0.0294993	0.125341	0.132995	0.064413	0.0494698	0.13867	0.171434	0.141672	0.0872507	0.0637927	0.175497	0.155925	0.116801	0.0891066	0.142072	0.0424301	0.253955	0.20694	0.319674	0.191275	0.166164	0.125657	0.164718	0.125349	0.305647	0.141065	0.23933	0.0845913	0.142416	0.207621	0.106272	0.222559	0.251572
PC(38:8e)	PC	M+H	C46 H79 O7 N1 P1	24.9548	63.9829	C	788.556	13.0975	1.31824	1.55119	1.28819	0.941045	1.15654	1.04799	0.626861	1.30178	0.714504	1.97317	0.790582	0.839869	0.264638	3.39024	1.95668	1.15933	1.20604	0.62993	0.735191	0.92591	1.49881	1.21374	2.38677	0.359445	2.20539	1.84956	3.11428	1.43753	1.15564	1.64547	0.95517	0.751523	2.28704	3.15844	2.31136	2.75563	0.602705	1.69731	0.638922	0.763878	2.48482
PC(35:2)	PC	M+H	C43 H83 O8 N1 P1	39.6452	99.0942	C	772.584	13.2613	1.57449	0.846502	4.48182	2.31506	2.14612	0.843903	1.66703	1.26342	0.747758	3.3224	2.17525	2.14508	2.91703	4.63193	4.65228	5.13636	1.47858	1.63462	3.17392	3.19105	6.26037	1.60985	5.02245	1.00085	2.67323	2.03175	4.44888	1.99879	2.62782	1.55964	1.92255	0.696047	2.01097	3.47458	2.30558	2.10186	2.76883	1.50761	1.68597	2.42065	2.80791
PC(37:4)	PC	M+H	C45 H83 O8 N1 P1	39.6415	100	C	796.584	13.2461	5.69885	5.31158	4.83686	5.14722	4.87933	6.3447	3.68685	4.26169	2.63595	11.1957	5.77132	4.62261	4.68955	15.3865	12.0997	8.22525	8.41988	3.43295	5.42793	10.2219	6.47601	5.80827	8.82374	3.21403	9.33518	7.25503	4.8672	4.44479	6.2961	10.9434	4.61955	1.35134	5.37076	3.9843	9.9652	10.1421	5.65926	2.35313	4.40839	6.09162	7.83998
PC(39:3)	PC	M+H	C47 H89 O8 N1 P1	39.7095	99.0262	C	826.631	15.1838	0.174281	0.0817972	0.394674	0.157532	0.206875	0.445932	0.203992	0.134942	0.093376	0.54326	0.26008	0.192941	0.207885	1.18346	0.295802	0.471913	0.248453	0.160471	0.259183	0.499067	0.352486	0.211239	0.589169	0.0989928	0.460685	0.191158	0.401394	0.106658	0.41237	0.48022	0.253422	0.0664607	0.220953	0.326448	0.344928	0.372277	0.283704	0.141213	0.288422	0.282897	0.481776
PC(39:6)	PC	M+H	C47 H83 O8 N1 P1	39.6421	98.8581	C	820.583	12.8109	1.50657	1.48966	1.29813	1.15283	2.02359	2.46507	0.889448	1.53695	1.12502	3.31297	1.75395	1.48667	1.50225	5.1375	4.63509	2.46941	2.27835	1.32253	1.19806	4.1694	2.2915	2.67256	4.44073	0.749194	1.38133	0.997646	1.43886	0.663844	1.33959	2.88843	1.29763	0.359997	0.963644	1.47078	1.19429	2.97601	0.792531	0.801646	0.586636	1.31819	1.43868
PC(41:2)	PC	M+H	C49 H95 O8 N1 P1	39.7195	99.051	C	856.679	17.2658	0.0285672	0.0168306	0.0517232	0.0386331	0.0192003	0.0140729	0.0134617	0.0119674	0.00914984	0.0497767	0.0188155	0.0195244	0.0254431	0.055416	0.0513664	0.042741	0.0215548	0.0233092	0.02847	0.0447887	0.0479757	0.0250387	0.0427183	0.00807605	0.131397	0.0672464	0.0826784	0.028075	0.0584743	0.0423004	0.059162	0.0635002	0.115661	0.0682942	0.0847674	0.0312293	0.0632952	0.0711319	0.0474064	0.0752036	0.0586614
PC(35:3)	PC	M+H	C43 H81 O8 N1 P1	39.7235	100	C	770.569	12.3445	0.337668	0.260992	0.464567	0.403804	0.471757	0.0544026	0.279101	0.474672	0.184721	1.30966	0.0588012	0.282198	0.470546	1.02352	0.837838	0.884845	0.386372	0.773857	0.880395	0.681643	0.825428	0.456731	0.721766	0.483147	1.94054	0.975331	1.51169	0.514609	0.452979	0.70346	0.930665	0.388502	0.995676	1.06109	1.06175	0.967597	0.590504	0.447627	0.604477	0.489392	1.29561
PC(37:5).1	PC	M+H	C45 H81 O8 N1 P1	39.7131	99.0351	C	794.568	12.0469	0.0195996	0.463151	0.0154819	0.0148155	0.597058	0.0102466	0.187348	0.055697	0.327039	0.970796	0.0207102	0.00995215	0.0180474	0.0269842	0.0325273	1.21908	0.0237501	0.0717792	0.493453	1.0216	0.0271615	0.771531	1.08026	0.343501	1.66424	0.689628	1.15853	0.447747	0.805765	1.16925	0.498673	0.26254	1.06343	0.976454	1.01384	1.27247	0.551279	0.477975	0.401502	0.56772	1.01307
PC(34:0)	PC	M+H	C42 H85 O8 N1 P1	39.5736	98.8606	C	762.6	15.2142	2.97144	1.72634	3.27559	2.78818	2.09437	2.39131	1.10991	1.50972	1.00592	3.92825	2.39915	2.13298	2.99938	7.29355	5.6132	4.20886	2.64216	1.95146	1.72592	4.51509	3.65975	3.30287	5.93283	1.54607	8.96495	3.55468	7.92616	2.36249	3.76619	4.61586	3.20045	2.03889	4.03156	5.13273	4.26323	4.9929	6.05057	3.85918	3.47318	4.65359	4.20458
PC(36:1)	PC	M+H	C44 H87 O8 N1 P1	40.1	100	C	788.615	15.3901	37.6681	21.151	44.2552	24.3911	14.0252	20.1497	10.3266	8.19686	16.0882	41.6473	17.8134	20.4674	39.432	91.3073	68.6785	38.3803	40.0362	39.3112	49.0398	52.5259	109.443	22.7877	42.2543	11.3897	68.4842	25.2304	79.687	15.9969	36.6549	75.2594	48.474	8.44366	28.3098	68.1265	33.7789	36.4421	48.9105	20.3932	20.0497	31.7165	42.0715
PC(36:2)	PC	M+H	C44 H85 O8 N1 P1	39.727	100	C	786.599	14.2673	223.202	204.185	279.425	268.24	363.94	222.694	298.679	151.675	242.918	749.582	346.929	370.022	369.51	940.929	837.222	740.558	393.339	224.903	425.207	878.603	495.68	244.559	939.985	185.665	932.828	296.357	634.244	262.728	234.106	305.2	459.853	112.618	283.141	306.71	510.709	538.269	517.184	311.392	145.559	244.984	313.414
PC(38:4)	PC	M+H	C46 H85 O8 N1 P1	39.6892	100	C	810.599	14.0829	156.335	176.404	137.553	133.186	129.907	212.606	114.119	151.669	96.1791	279.623	168.377	135.283	113.502	386.697	307.158	252.618	164.133	121.22	113.554	335.878	212.452	147.887	384.797	133.998	176.742	299.456	237.834	59.8361	187.313	198.82	203.535	87.753	183.798	110.938	277.602	309.023	91.7215	60.6419	158.389	192.373	309.031
PC(40:6)	PC	M+H	C48 H85 O8 N1 P1	39.6397	98.9946	C	834.599	13.487	43.0465	43.1874	44.7058	37.8136	40.9668	74.8568	26.5799	42.3444	32.7758	75.0149	27.0159	67.5272	51.0919	92.9532	138.385	54.4305	31.9404	37.0682	40.2325	149.296	75.5248	72.9848	199.813	28.2375	87.6224	61.6417	98.9854	33.3997	72.2421	93.064	29.9988	23.6126	45.7531	88.9821	46.8876	69.3977	41.5586	27.7738	50.3465	39.273	93.5793
PC(42:2)	PC	M+H	C50 H97 O8 N1 P1	40.1	100	C	870.693	17.6975	0.0341713	0.025843	0.0692315	0.0528312	0.0500459	0.0252306	0.0353969	0.0207421	0.0141912	0.0758583	0.0327186	0.0370017	0.0336948	0.0804639	0.150268	0.063677	0.0384331	0.0651345	0.0771243	0.0712124	0.159082	0.0937316	0.0512806	0.0360331	0.232836	0.309563	0.378518	0.131989	0.153523	0.208082	0.271963	0.158752	0.310734	0.154767	0.232408	0.075183	0.234443	0.164865	0.105356	0.186869	0.258248
PC(34:0e)	PC	M+H	C42 H87 O7 N1 P1	40.1	100	C	748.621	16.0683	0.665863	0.410194	0.482293	0.86276	0.400792	0.552913	0.418096	0.379748	0.331708	1.15012	0.423169	0.529055	0.61205	1.61053	1.39929	0.894048	0.494314	0.565373	0.577835	0.977123	1.15156	0.862566	1.73721	0.406871	3.07751	1.09438	1.20745	0.770622	0.890458	1.50704	1.21971	0.435806	0.676058	0.824489	1.24205	0.801477	1.40093	0.836233	0.455793	0.57081	0.776621
PC(36:1e)	PC	M+H	C44 H89 O7 N1 P1	40.1	100	C	774.637	16.13	0.649913	0.491898	0.606839	0.660351	0.473887	0.739408	0.517106	0.450729	0.379307	1.20577	0.603165	0.629459	0.708173	1.957	1.42127	1.17356	0.56182	0.537246	0.598994	1.31414	1.25385	0.816171	1.86591	0.438237	3.0687	1.26516	1.43966	0.703467	0.948134	2.25207	1.53463	0.284878	0.818931	0.970025	1.03173	0.991638	0.88082	0.620511	0.896075	1.41484	1.7317
PC(36:2e)	PC	M+H	C44 H87 O7 N1 P1	40.1	100	C	772.621	15.0543	2.42811	1.19121	3.69576	4.26882	2.59679	3.34564	2.00472	2.13643	1.33644	4.32131	4.74145	3.97053	2.86382	6.62346	8.71416	4.15464	3.98372	3.53041	3.63464	6.40228	7.17902	5.2582	11.5062	2.36687	18.7337	6.86999	8.96336	4.87979	5.2926	7.51419	8.78252	3.47028	7.15616	8.74955	11.1772	8.81394	7.9064	4.57854	3.51382	5.38898	10.6067
PC(38:4e)	PC	M+H	C46 H87 O7 N1 P1	39.7032	99.0104	C	796.621	14.7437	9.68298	10.6276	7.6025	4.27038	4.86577	4.45754	5.89801	5.83103	8.84274	14.295	7.52711	8.3203	5.76201	22.353	19.9583	5.87242	10.4081	7.19169	3.62482	14.6551	13.9144	11.0655	29.8069	3.00191	18.2217	27.6671	6.05529	8.98822	4.82344	10.7665	15.5701	10.586	9.99495	5.92729	19.4023	20.6338	11.5965	5.6366	12.0854	13.8568	39.5191
PC(40:6e)	PC	M+H	C48 H87 O7 N1 P1	39.6413	98.856	C	820.621	13.6308	0.974878	1.15025	1.90008	1.52544	1.39213	0.741453	1.09184	1.21046	0.898908	3.93977	1.93779	1.92161	0.791685	4.68602	2.86632	3.42538	1.22699	1.66427	1.15684	2.30214	2.78167	2.57174	2.31271	1.25755	3.54966	7.00102	3.04636	2.08068	1.80359	2.22952	1.78852	0.633814	3.34651	2.35211	2.34968	1.8225	3.2554	2.65701	1.42465	0.78851	2.13238
PC(36:3)	PC	M+H	C44 H83 O8 N1 P1	41.0179	100	C	784.584	13.2012	35.6256	30.1576	39.5989	42.3471	63.2314	55.1283	51.3972	33.0284	20.4604	126.459	98.6433	76.3453	87.1707	83.3487	76.9211	322.049	81.9503	36.619	138.039	121.835	277.844	49.9012	128.532	25.8666	47.0144	45.7538	62.8716	31.3769	87.7268	85.27	48.1514	15.6528	43.4157	60.3379	102.394	132.183	91.4043	31.5982	35.3366	75.5494	80.8093
PC(38:4).1	PC	M+H	C46 H85 O8 N1 P1	29.6164	58.5304	B	810.6	15.4823	2.60005	0.59567	2.9303	3.17973	1.79537	2.62742	1.29808	0.98252	0.96952	5.30905	2.38779	2.57105	2.45269	5.59307	1.95545	4.5833	2.36905	2.30244	1.19312	2.50115	6.1517	1.07456	4.8394	0.520357	8.00716	2.95855	4.88698	2.15317	2.23053	5.2063	2.96383	0.982058	3.39765	4.75079	3.99995	4.58037	3.89211	2.5138	1.97718	3.07854	4.12262
PC(38:5)	PC	M+H	C46 H83 O8 N1 P1	40.1	100	C	808.584	12.6901	14.9627	42.0349	46.0637	12.4583	38.7391	38.4375	14.0743	36.3317	19.5844	31.8324	15.2203	28.4306	32.0199	89.7351	87.6138	66.9883	31.3912	27.4136	27.0867	71.2672	66.1132	43.4298	80.9565	30.3813	105.479	67.1096	47.6586	31.7272	59.7509	68.9482	46.0948	24.3711	43.357	47.3404	75.2895	73.6352	23.931	29.0967	32.7415	49.9397	61.3239
PC(40:7)	PC	M+H	C48 H83 O8 N1 P1	40.1	100	C	832.583	12.2253	2.28406	4.83679	2.54902	1.8836	5.4253	2.17956	2.45718	4.81997	2.0621	6.73956	1.95974	1.75962	2.73791	5.70552	5.64375	6.09273	1.57786	6.94511	4.28905	13.3073	4.47258	7.91061	23.1116	6.13363	11.5383	7.78803	7.38915	3.73109	12.5383	12.5357	4.03131	2.14766	7.1862	9.09914	6.03275	7.0056	8.2631	2.43086	6.0913	8.8903	9.33671
PC(36:2e).1	PC	M+H	C44 H87 O7 N1 P1	35.2716	88.698	B	772.625	15.8283	0.228311	0.159239	0.248994	0.172925	0.143015	0.232731	0.152646	0.146422	0.127473	0.323171	0.261158	0.212221	0.174754	0.716104	0.389412	0.257532	0.200714	0.220991	0.179048	0.402203	0.411322	0.324192	0.830971	0.351512	1.01455	0.409496	0.447946	0.148022	0.241631	0.560853	0.654018	0.180933	0.43138	0.480902	1.14247	0.542708	0.630597	0.528956	0.223053	0.327924	0.734258
PC(36:3e)	PC	M+H	C44 H85 O7 N1 P1	39.7131	99.0353	C	770.604	13.7896	1.44099	1.28081	3.60619	2.9066	4.19943	1.01456	1.10415	0.973947	0.720301	4.57259	1.78373	2.95387	3.03956	3.35537	3.60482	5.0454	3.09453	2.35784	2.64985	2.56628	9.9498	6.80405	13.4798	1.77539	8.1912	7.08112	8.13834	1.77817	2.21563	2.5399	2.8872	1.30961	5.80488	10.3202	11.9015	3.0357	11.9485	2.01294	1.84657	5.16948	6.13923
PC(38:5e)	PC	M+H	C46 H85 O7 N1 P1	39.6141	98.887	C	794.605	13.4084	18.3936	6.98637	10.6661	9.54293	9.5308	17.6711	8.76204	9.44842	8.18183	19.2497	7.04914	12.9778	8.4853	25.4918	27.7732	19.8884	10.3785	10.114	10.9035	21.0737	18.1891	14.559	30.5782	10.9538	28.3348	17.0643	34.3065	5.78445	15.7554	27.9751	21.3291	10.1009	12.1079	11.2701	25.6371	27.8665	15.3447	7.14921	16.056	25.6173	32.7544
PC(40:7e)	PC	M+H	C48 H85 O7 N1 P1	39.6435	98.8617	C	818.605	12.9513	2.19756	1.63498	1.8638	1.67605	2.01738	2.09657	0.881866	1.46739	1.03275	3.215	1.51019	2.6529	1.83086	3.35002	5.89827	3.16995	1.32751	1.38893	1.46676	2.54447	2.5769	1.93183	8.94074	1.63523	4.76649	3.14345	2.69483	1.04049	2.09009	2.96012	2.49257	1.32849	2.7193	2.00782	2.53316	4.943	2.89351	1.03203	1.5994	2.81623	2.3826
PC(42:3e)	PC	M+H	C50 H97 O7 N1 P1	26.6886	89.9329	C	854.697	17.3928	0.0703342	0.0412183	0.0304205	0.0634057	0.0425923	0.020953	0.025641	0.0195364	0.0184101	0.138087	0.049825	0.0539954	0.037793	0.13346	0.0592709	0.113726	0.0462762	0.0259998	0.0350608	0.1032	0.0510944	0.0445469	0.0861877	0.038518	0.245682	0.153418	0.162617	0.0604185	0.119975	0.153585	0.161537	0.057475	0.125688	0.177918	0.178596	0.15575	0.15074	0.0857688	0.0592943	0.137379	0.149495
PC(40:8)	PC	M+H	C48 H81 O8 N1 P1	39.7392	99.1001	C	830.568	10.9472	0.0116409	0.0146024	0.0095758	0.0150687	0.0253176	0.0134956	0.581282	0.0103784	0.545249	2.40522	0.0158653	0.016994	0.0183212	0.0425301	0.0190234	1.99713	0.019065	0.0232773	0.917784	2.91634	0.0514941	1.89621	3.65148	0.727438	4.2611	4.05513	1.72238	2.16426	3.75034	1.40357	2.36613	0.713829	2.89052	2.31083	1.6926	3.50534	1.6298	0.775269	1.14021	2.30102	3.8102
PC(42:4e)	PC	M+H	C50 H95 O7 N1 P1	40.1	100	C	852.683	16.3011	0.110421	0.0846253	0.0611746	0.144199	0.135769	0.0683467	0.0787384	0.0665629	0.113554	0.259432	0.0994807	0.209687	0.136283	0.531665	0.22123	0.406791	0.0942251	0.18942	0.135835	0.185157	0.22536	0.258266	0.282013	0.0425877	0.733705	0.173467	0.363305	0.0893999	0.351629	0.291149	0.311526	0.152688	0.192195	0.423277	0.161549	0.316268	0.400657	0.115782	0.170354	0.302055	0.303947
PC(35:3e)	PC	M+H	C43 H83 O7 N1 P1	39.6846	98.964	C	756.592	14.1404	0.201909	0.177786	0.213575	0.169035	0.0948073	0.145264	0.127011	0.151957	0.0998041	0.403558	0.254233	0.11531	0.176321	1.06249	0.428944	0.259718	0.242384	0.317632	0.160913	0.34993	0.151551	0.159617	0.377026	0.139095	0.63525	0.327541	0.335179	0.140237	0.256775	0.280923	0.235267	0.0523758	0.296104	0.4263	0.483373	0.148873	0.286828	0.303118	0.202451	0.238853	0.378916
PC(36:3e).1	PC	M+H	C44 H85 O7 N1 P1	48.5121	97.798	B	770.606	15.0522	2.57035	1.24954	1.62862	1.53143	0.960074	1.26402	1.65493	1.50558	1.23795	2.53406	2.18963	3.18603	1.52001	5.20722	4.75867	2.73969	1.48489	2.79584	1.24254	4.12632	2.35984	2.20628	3.80906	1.85227	6.44933	5.54361	3.15533	2.66701	2.76373	5.67512	3.77845	1.13053	3.26968	3.37203	4.11349	5.23967	3.32385	3.1009	1.89931	2.70737	3.6943
PC(37:3e)	PC	M+H	C45 H87 O7 N1 P1	12.8267	62.1703	C	784.623	17.5261	0.0245715	0.00837184	0.0320773	0.0235198	0.0214869	0.0151784	0.0237339	0.0129511	0.0135317	0.0411584	0.0440537	0.0289102	0.0298648	0.0707568	0.0586129	0.0630184	0.0260061	0.0257823	0.0264465	0.0603771	0.043985	0.0258535	0.0209663	0.00540078	0.194407	0.0288131	0.117246	0.0582537	0.0751372	0.051075	0.140686	0.0357706	0.0598002	0.106935	0.200052	0.10138	0.1264	0.0441462	0.0392222	0.0608779	0.0506545
PC(42:5e)	PC	M+H	C50 H93 O7 N1 P1	40.1	100	C	850.668	15.904	0.464157	0.324929	0.26402	0.319281	0.196202	0.229141	0.21919	0.203619	0.189876	0.729116	0.243383	0.278868	0.257474	0.672492	0.671247	0.480884	0.256157	0.25102	0.161451	0.448078	0.619871	0.216508	1.36816	0.211257	0.788445	0.533105	0.40846	0.188409	0.45003	0.691822	0.701534	0.279517	0.881152	1.13788	0.732538	0.808956	0.305288	0.257352	0.258255	0.660642	0.887783
PC(34:5)	PC	M+H	C42 H75 O8 N1 P1	17.8527	91.2897	C	752.521	10.112	0.0109347	0.0114123	0.0281831	0.0111116	0.0143504	0.0162306	0.0130283	0.00608779	0.00786084	0.0182584	0.0200669	0.0135181	0.0192254	0.0388943	0.0309297	0.0412847	0.0214696	0.0126473	0.0319277	0.045371	0.0484803	0.0165988	0.0278493	0.0132781	0.0479811	0.037472	0.0729081	0.0179318	0.0192145	0.0409924	0.0389916	0.011324	0.0346519	0.0180861	0.060676	0.0387831	0.0255495	0.0252298	0.0168855	0.0355301	0.0757483
PC(38:8)	PC	M+H	C46 H77 O8 N1 P1	37.2149	94.5945	C	802.535	10.8141	0.019678	0.0310602	0.0537752	0.00682922	0.0119938	0.0043376	0.0254843	0.0202926	0.0159689	0.0755315	0.0182656	0.0263544	0.0130324	0.0545134	0.0894966	0.0282075	0.00550168	0.0241064	0.0438104	0.0391743	0.0270288	0.0346114	0.0341711	0.011525	0.389021	0.0770123	0.0884776	0.118728	0.0575624	0.0318507	0.122465	0.0833816	0.194151	0.193953	0.136274	0.0446081	0.13386	0.122294	0.0495783	0.0387438	0.11497
PC(37:2)	PC	M+H	C45 H87 O8 N1 P1	49.4306	99.1071	B	800.616	14.8747	1.77783	0.984871	2.76595	3.03845	1.81801	1.54682	0.924823	0.769568	0.9078	3.14983	1.75173	2.03019	2.0354	4.56571	4.94586	3.35056	2.29529	1.64634	2.15358	4.02214	3.9318	2.26106	3.60098	0.840062	8.48828	3.17289	4.59627	2.01161	2.71356	2.80793	2.86476	1.37397	3.13424	4.91616	3.61173	2.7798	2.99256	2.38421	2.09454	3.1846	3.44179
PC(37:3)	PC	M+H	C45 H85 O8 N1 P1	39.7028	100	C	798.6	13.7763	0.849361	0.60107	0.504759	0.479379	0.51522	0.95356	0.785686	0.239558	0.562675	2.50202	1.25079	0.871934	2.42936	1.40009	1.52234	1.51106	1.53783	0.418243	0.559058	2.6738	0.79091	0.668241	0.868681	0.612169	1.66522	0.341141	1.07558	0.641362	1.27029	1.84515	0.458225	0.300748	1.23674	1.41636	1.81091	1.98437	1.81397	0.263868	0.586301	1.41744	2.10029
PC(36:0)	PC	M+H	C44 H89 O8 N1 P1	39.5479	100	C	790.631	16.4458	0.506429	0.361687	0.497868	0.540725	0.34728	0.577177	0.186172	0.328987	0.189853	0.853997	0.48672	0.407443	0.433487	1.36368	0.74634	0.828351	0.39121	0.313931	0.403015	1.19722	0.765172	0.451849	0.982242	0.386612	2.36856	0.47384	1.45184	0.460117	0.808307	0.843257	0.882599	0.480715	0.967136	1.2104	1.26264	0.540461	0.400955	0.697485	0.295526	0.503153	0.657553
PC(38:2)	PC	M+H	C46 H89 O8 N1 P1	40.1	100	C	814.63	15.509	10.3956	7.03862	16.7362	20.8009	8.18732	18.9865	8.74222	3.59713	8.77829	25.0584	6.54197	13.325	11.6353	30.5283	18.2519	17.6878	14.167	13.9586	10.4538	41.0382	47.4169	13.7039	17.7774	8.05011	23.4478	6.1643	22.1569	8.49409	7.76372	28.0724	8.68256	5.8028	19.4499	29.1696	11.6394	12.6585	18.8723	7.94491	6.61749	12.2034	22.744
PC(40:4)	PC	M+H	C48 H89 O8 N1 P1	40.1	100	C	838.63	14.8678	5.37356	5.76267	5.88918	7.01148	4.52611	5.73885	2.58149	3.30529	2.45817	8.67519	3.08139	3.18421	4.09447	13.6821	12.8876	7.86515	4.90213	6.15082	3.01169	12.015	12.4291	4.31758	18.968	2.10075	9.43563	6.58188	5.28998	1.5538	5.40424	9.90444	5.668	2.26565	5.62984	10.277	3.81457	5.19144	3.8963	3.47438	3.61311	3.56573	4.68368
PC(42:5)	PC	M+H	C50 H91 O8 N1 P1	40.1	100	C	864.647	15.0975	1.02657	0.408366	1.83866	0.683122	0.746771	0.700703	0.54007	0.928714	0.432539	1.37794	0.455941	0.70462	0.360607	3.79912	1.63993	0.609276	0.567478	0.467352	0.748224	1.51603	2.29461	0.628986	1.26565	0.698017	1.28469	1.03548	1.08256	0.679283	0.678208	0.991337	0.564814	0.323671	1.67355	0.639206	0.897079	1.42982	0.394483	0.685465	0.586187	0.738216	0.773297
PC(42:6)	PC	M+H	C50 H89 O8 N1 P1	40.1	100	C	862.63	14.3246	0.674273	0.391533	1.07978	0.615428	0.692476	1.21917	0.261152	0.272979	0.233655	0.644819	0.69268	0.846136	0.634544	2.65259	0.962137	1.17173	0.923345	0.648952	0.635347	1.77487	0.579699	0.702098	1.37158	0.328345	1.38716	0.537555	1.25582	0.232248	0.561267	1.36506	0.332073	0.132114	0.774131	0.869944	0.875378	1.20409	0.494197	0.477781	0.278693	0.68354	1.31593
PC(36:0e)	PC	M+H	C44 H91 O7 N1 P1	17.7422	53.8825	C	776.652	17.234	0.0506579	0.00709866	0.033739	0.0570684	0.0262712	0.0480457	0.0279988	0.026765	0.0268293	0.0771243	0.0383181	0.0440404	0.0497398	0.112309	0.0823734	0.0575505	0.0313216	0.0352763	0.0378732	0.0645525	0.0784205	0.055763	0.127664	0.024599	0.248267	0.0898631	0.0870757	0.0611912	0.0756388	0.16691	0.116648	0.0320046	0.129859	0.129381	0.124688	0.133616	0.112245	0.0620453	0.0508973	0.0870041	0.126899
PC(38:2e)	PC	M+H	C46 H91 O7 N1 P1	40.1	100	C	800.654	16.2626	0.461919	0.258756	0.579774	0.380626	0.293844	0.453875	0.399226	0.515689	0.377558	2.54295	0.658773	1.22525	0.469638	3.50768	1.30983	1.6819	0.904168	0.560205	0.577514	1.61312	0.811953	1.46792	3.12103	0.490689	3.81052	1.43033	4.26872	0.716539	1.23659	2.38954	1.46932	0.634456	1.37743	4.06365	2.09557	2.31562	1.20946	0.854418	1.11579	2.00482	2.77854
PC(40:4e)	PC	M+H	C48 H91 O7 N1 P1	40.1	100	C	824.652	15.7095	0.227675	0.711306	0.54031	0.492942	0.175501	0.279068	0.313924	0.365388	0.414412	0.809765	0.226461	0.59817	0.184113	1.2996	1.01334	0.63495	0.561058	0.362628	0.205603	0.82246	1.13243	0.287023	1.44371	0.387221	1.97218	2.32082	1.04228	0.531505	0.764489	1.80317	0.813211	0.427744	2.02731	0.649429	0.661251	1.47815	0.322962	0.827348	0.894233	1.15902	1.53088
PC(42:6e)	PC	M+H	C50 H91 O7 N1 P1	40.1	100	C	848.652	14.8234	0.88446	1.22056	0.807762	1.22503	0.988669	0.574584	0.607711	0.510635	0.516327	2.5118	0.820711	0.785855	0.658755	2.69157	2.68363	1.61494	0.926334	0.606614	0.647699	1.33825	1.6666	1.18447	1.59703	0.839213	1.76547	1.29959	1.67708	1.19294	1.12835	1.4057	1.99638	0.646945	1.92725	2.61164	1.09771	1.67609	0.590572	0.994814	1.09487	1.72619	0.949121
PC(38:3)	PC	M+H	C46 H87 O8 N1 P1	39.7461	100	C	812.615	14.7479	40.2792	12.7261	43.1871	20.0311	37.0964	28.6141	13.0462	8.1108	21.9058	101.308	64.733	23.4948	80.6236	115.901	40.8696	51.7195	59.069	39.9661	19.4078	136.486	31.6463	55.5198	47.9886	27.5707	84.6428	36.2762	11.4545	22.0864	70.5596	95.2587	44.145	7.77818	42.9641	52.6437	64.874	78.3093	60.5309	28.2591	26.6083	57.3068	55.621
PC(40:5)	PC	M+H	C48 H87 O8 N1 P1	40.1	100	C	836.615	13.9353	5.56035	6.54258	5.82537	4.56702	7.27067	6.45775	5.99179	5.10708	3.55502	11.1883	6.61531	8.22355	4.24222	15.2454	15.4743	8.99037	4.02467	7.88977	6.31338	21.1303	14.2299	10.639	25.3096	4.2033	9.28198	12.7161	12.5035	4.6453	13.1379	10.7574	6.4733	2.3965	9.95815	15.9774	8.65537	12.3083	7.69129	4.32304	8.01263	9.93151	10.8266
PC(38:3e).1	PC	M+H	C46 H89 O7 N1 P1	39.7332	99.0852	C	798.636	15.388	0.380819	0.447118	0.307916	0.344707	0.19967	0.679731	0.328057	0.291089	0.205145	0.4203	0.419901	0.49952	0.669954	1.93872	0.813793	0.597028	0.47021	0.270484	0.485936	1.32825	0.614562	0.38763	1.14225	0.298238	1.13585	0.965005	0.680219	0.314741	0.23186	2.04269	0.549193	0.242231	1.39992	0.609894	0.582539	1.16109	0.599214	0.378676	0.299772	0.783902	1.06829
PC(40:5e).1	PC	M+H	C48 H89 O7 N1 P1	39.6831	98.9603	C	822.636	14.74	0.880027	0.982389	1.40464	2.40092	0.764924	0.812892	1.01586	0.762333	0.592577	2.72754	1.34453	1.56416	0.70677	3.89276	3.68074	2.97358	1.70151	1.24545	2.0008	2.73543	3.04022	1.95004	5.63505	0.674474	5.69299	3.87234	2.79807	0.987503	1.89658	2.77586	2.38842	2.09657	1.93741	3.32128	1.76019	4.06062	1.97486	1.03574	1.97975	1.13762	5.59823
PC(42:7e)	PC	M+H	C50 H89 O7 N1 P1	39.7003	99.0032	C	846.637	14.5005	0.184606	0.244517	0.329929	0.400209	0.213247	0.298497	0.224823	0.216966	0.110048	0.765375	0.346218	0.390819	0.117757	1.15037	0.684781	0.737977	0.383678	0.206703	0.299606	0.845204	0.520076	0.64382	0.430399	0.21999	0.991424	0.851549	0.397913	0.363441	0.372971	0.508838	0.694885	0.297319	0.482188	0.719596	0.513739	1.22093	0.385851	0.744004	0.252173	0.504904	0.983866
PC(42:8)	PC	M+H	C50 H85 O8 N1 P1	40.1	100	C	858.599	12.4064	0.437961	0.62809	0.473793	0.472576	0.382954	0.47305	0.211068	0.732219	0.188295	0.863821	0.372704	0.336723	0.347191	1.29132	1.16893	0.670366	0.379337	0.30454	0.362216	0.956125	1.08948	0.429094	1.30406	0.212462	0.850866	1.04228	0.421345	0.164509	0.871252	0.861855	0.603026	0.334806	0.634958	0.956859	0.43608	0.345851	0.541174	0.47649	0.346053	0.423587	0.792393
PC(42:8e)	PC	M+H	C50 H87 O7 N1 P1	39.5113	98.5319	C	844.622	13.1048	0.169424	0.205024	0.153327	0.184769	0.197962	0.141485	0.0866492	0.150843	0.163263	0.582669	0.168103	0.195914	0.148183	0.418761	0.545208	0.263487	0.167001	0.212712	0.20053	0.472182	0.376885	0.25866	0.750857	0.199059	0.440969	0.528043	0.525416	0.266053	0.37459	0.355087	0.340704	0.155293	0.617426	0.434137	0.472784	0.450094	0.291433	0.212183	0.303892	0.426309	0.548189
PC(44:5e)	PC	M+H	C52 H97 O7 N1 P1	40.1	100	C	878.698	17.0413	0.136968	0.0273767	0.131572	0.187863	0.0495536	0.0500871	0.0620998	0.101034	0.0510402	0.238616	0.0749743	0.0723823	0.0647354	0.198202	0.298858	0.183309	0.075452	0.0730555	0.165804	0.150614	0.311991	0.208281	0.160652	0.057963	0.737388	0.499938	0.397702	0.211381	0.133478	0.203189	0.357942	0.151007	0.395983	0.466241	0.407633	0.377787	0.255542	0.136757	0.145242	0.271992	0.396216
PC(37:4e)	PC	M+H	C45 H85 O7 N1 P1	36.2504	90.4	C	782.606	14.1608	1.84158	0.943554	4.10125	4.17331	3.31376	1.26471	2.82152	2.42842	2.80317	6.80883	3.35967	3.25578	4.64731	7.13985	6.19583	8.31575	3.82588	3.48925	4.84094	8.12154	5.12035	1.61774	3.62918	2.23825	7.45074	4.29065	3.68442	1.79673	2.57665	2.77586	5.38874	1.24056	6.28126	4.16326	4.5006	5.73776	6.95612	2.86088	1.23469	4.12796	3.53734
PC(37:5e)	PC	M+H	C45 H83 O7 N1 P1	39.2534	97.8887	C	780.59	13.8465	0.540026	0.340802	0.971641	0.396336	0.658507	0.588254	0.223926	0.574708	0.312394	1.52282	0.673445	0.626703	0.225408	2.22843	0.962305	0.462505	0.821955	0.758128	0.302677	0.822693	0.48439	0.956047	0.809068	0.368268	2.41801	2.38482	1.31004	0.519025	0.94084	2.19279	0.346111	0.225385	0.482463	0.739116	2.22456	0.657292	0.302286	0.78402	0.316779	0.673306	1.59695
PC(44:6e)	PC	M+H	C52 H95 O7 N1 P1	40.1	100	C	876.683	16.0404	0.27497	0.490856	0.426009	0.660846	0.241074	0.278289	0.263515	0.334322	0.257913	1.18322	0.375024	0.39564	0.370381	1.1127	1.05473	1.04448	0.37891	0.361364	0.410622	0.53754	0.848161	0.680831	0.674489	0.318728	1.98557	1.34228	1.69165	0.898407	1.04018	1.30274	1.04174	0.605849	1.06862	1.87738	1.63794	1.12694	0.806545	0.960271	0.674547	1.25375	1.10092
PC(35:6)	PC	M+H	C43 H75 O8 N1 P1	38.5714	96.1881	C	764.52	12.4171	4.97103	3.6032	5.99195	5.23774	3.30642	1.44437	1.72397	2.06229	2.03852	7.63017	3.51789	5.78456	0.752714	9.57095	10.3195	8.42511	3.59056	2.39119	3.36787	7.68946	7.43383	4.67361	6.20827	3.26081	10.7351	7.57715	6.69157	4.62404	7.11861	3.86522	3.52428	1.54293	6.35041	5.79752	6.04889	8.11372	2.71226	1.9088	4.5173	7.20821	6.47146
PC(39:4)	PC	M+H	C47 H87 O8 N1 P1	24.6649	84.0827	B	824.614	14.6243	0.788688	0.740177	0.450651	0.431139	0.958714	0.486348	0.506095	0.677403	0.396741	1.54909	0.661867	0.750966	0.317958	1.46084	2.39399	0.654989	0.491443	0.541867	0.42803	1.47971	0.960929	0.410466	1.82562	0.26979	2.79394	1.18201	1.10919	0.731018	0.641255	1.23598	0.766505	0.286287	0.55999	1.27165	1.88781	1.08316	0.61158	0.677527	0.483857	1.07534	0.833255
PC(18:1)	PC	M+H	C26 H51 O8 N1 P1	39.4833	93.9148	C	536.335	1.25342	0.051901	0.0509856	0.248874	0.201854	0.141904	0.156037	0.0343006	0.0699669	0.638806	0.0862803	0.16559	0.319026	0.0101445	0.94539	0.348085	0.336141	0.133538	0.315426	0.519424	0.169873	1.1185	0.109928	0.445703	0.156968	0.105662	1.08418	2.09394	0.061152	1.05916	0.399336	0.0512681	0.0190317	0.0655107	0.0274769	0.180214	0.090588	0.178276	1.42115	0.22124	0.047578	0.0456358
PC(18:2)	PC	M+H	C26 H49 O8 N1 P1	37.7863	94.2301	C	534.318	1.29136	0.023562	0.0367796	0.112637	0.0504395	0.0291997	0.0731814	0.0247639	0.0371332	0.0942037	0.0174326	0.0415223	0.320395	0.0414512	0.208445	0.0822188	0.0740028	0.0614592	0.046159	0.0714784	0.0358239	0.223978	0.0147708	0.102748	0.0264615	0.0449599	0.082457	0.218465	0.0234295	0.304401	0.00467738	0.0584036	0.0124068	0.0373906	0.0345494	0.0767801	0.0416354	0.0713942	0.10658	0.0227287	0.0666269	0.0373347
PC(20:3)	PC	M+H	C28 H51 O8 N1 P1	37.9876	94.7322	C	560.334	1.43591	0.0377068	0.0848612	0.496806	0.0988942	0.0345194	0.375152	0.0107328	0.0164094	0.286743	0.0399583	0.056107	0.822879	0.0143012	0.427849	0.0737384	0.180339	0.169452	0.0774302	0.38213	0.326035	0.207985	0.153119	0.245569	0.101612	0.14854	0.737258	2.26102	0.0416651	0.303766	0.567559	0.0207988	0.0225206	0.00262093	0.000660015	0.459323	0.112358	0.0395417	0.537486	0.060994	0.0249088	0.0818658
PC(20:4)	PC	M+H	C28 H49 O8 N1 P1	21.2668	61.1008	C	558.317	1.27652	0.0208082	0.0144159	0.0479918	0.0272756	0.0103321	0.0900269	0.00499592	0.00136346	0.110227	0.00665658	0.0126632	0.118167	0.00149844	0.164372	0.0180684	0.0718462	0.0523194	0.026363	0.0917514	0.0421157	0.160219	0.0342267	0.0772439	0.0291804	0.0276877	0.138728	0.404732	0.00523357	0.123719	0.0661748	0.00492507	0.00779871	0.00439529	0.000196375	0.0585839	0.00834251	0.0197799	0.254507	0.0231836	0.0114783	0.0333307
PC(19:1)	PC	M+H	C27 H53 O8 N1 P1	32.152	80.1796	C	550.35	3.54361	0.00997618	0.0155544	0.00663931	0.0150989	0.0166733	0.0159232	0.0181203	0.0156419	0.0140288	0.0239333	0.0166607	0.0215586	0.00801043	0.0374986	0.0158763	0.00647556	0.00763486	0.0127267	0.0243038	0.0308196	0.0197563	0.0183182	0.0312939	0.00625966	0.026905	0.0297379	0.0351569	0.00661497	0.0480732	0.0196515	0.0182821	0.0218586	0.053681	0.0475764	0.0478503	0.0102386	0.007324	0.0178591	0.00810807	0.0352867	0.0389585
PC(19:2)	PC	M+H	C27 H51 O8 N1 P1	40.1	100	C	548.334	2.56548	0.0648569	0.0894108	0.0297304	0.0690449	0.0419489	0.0436359	0.099992	0.0629992	0.0795976	0.149913	0.104571	0.10896	0.0977396	0.227003	0.138495	0.0309389	0.0600265	0.0902555	0.0370982	0.191987	0.179906	0.047726	0.193851	0.050905	0.00441284	0.00363532	0.00178568	0.000804414	0.00469884	0.00425272	0.0014413	0.00111882	0.00333582	0.00223027	0.00521797	0.00367968	0.00285845	0.00129819	0.00114699	0.00283266	0.00427302
PC(19:3e)	PC	M+H	C27 H51 O7 N1 P1	11.8429	39.4616	C	532.337	3.98932	0.130567	0.0935766	0.149106	0.0292436	0.051893	0.0873607	0.0617055	0.0669325	0.100735	0.307331	0.109214	0.1435	0.033147	0.406745	0.33683	0.313332	0.196937	0.0752527	0.0996962	0.330788	0.149013	0.0519017	0.16433	0.0922343	0.101987	0.177282	0.282389	0.0178085	0.38174	0.088759	0.250262	0.110839	0.359154	0.155695	0.402199	0.0612248	0.16567	0.0289552	0.114682	0.242331	0.166154
PC(23:0e)	PC	M+H	C31 H65 O7 N1 P1	20.5779	69.3418	C	594.449	9.62151	0.00422295	0.0083009	0.013711	0.00916954	0.00531438	0.00817797	0.00764801	0.00961406	0.0021815	0.0249211	0.00486772	0.0102836	0.00234398	0.0222014	0.021123	0.00787632	0.00952652	0.0110971	0.0119268	0.0103838	0.0232846	0.0127844	0.00758519	0.00796686	0.0157203	0.0190363	0.0274463	0.00717541	0.0202723	0.00989253	0.0286839	0.027223	0.0112141	0.0274254	0.026239	0.0321599	0.0176941	0.0114251	0.00806801	0.0289461	0.0178766
PC(31:0e)	PC	M+H	C39 H81 O7 N1 P1	38.0196	94.8118	C	706.574	14.0678	0.0198415	0.0262613	0.0251124	0.0161288	0.0188748	0.0325515	0.0219658	0.0121165	0.0143337	0.0981709	0.0377398	0.0630275	0.0344456	0.154534	0.150744	0.0493281	0.0484163	0.0219142	0.0155307	0.0550799	0.11592	0.027536	0.101818	0.0239675	0.0660215	0.026507	0.0539452	0.0137587	0.019464	0.0371755	0.0464136	0.0108058	0.0663033	0.0564325	0.0283861	0.0405706	0.0213483	0.0360028	0.0301249	0.0321599	0.0275301
PC(19:5e)	PC	M+H	C27 H47 O7 N1 P1	10.7042	54.4635	C	528.309	3.08186	0.0355828	0.0440196	0.0347989	0.0300812	0.0546823	0.0651726	0.0191651	0.0346451	0.0461258	0.0443812	0.0429373	0.0258146	0.024175	0.17273	0.070476	0.0553945	0.0329861	0.0331407	0.0487144	0.0762231	0.093524	0.0486803	0.0656819	0.0284613	0.0402651	0.0579368	0.0453424	0.0223436	0.0570816	0.0546292	0.0111179	0.0141217	0.0703123	0.019154	0.0304351	0.047272	0.0537177	0.0264814	0.0121388	0.022546	0.0301945
PC(20:2e)	PC	M+H	C28 H55 O7 N1 P1	33.5549	84.5914	B	548.371	3.68444	1.20637	0.382209	0.475785	0.10506	0.270504	0.248358	0.253408	0.547195	0.537193	0.503245	0.255311	0.742378	0.1675	2.1331	1.56615	0.556286	0.508512	0.331804	0.408572	0.838974	0.863526	0.367159	1.70083	0.965532	0.950005	0.394582	0.462242	0.134118	0.810573	1.58879	0.663466	0.580718	1.97741	1.57913	1.71775	0.450485	0.412413	0.365718	0.539547	0.642489	0.584995
PE(34:1)	PE	M+H	C39 H77 O8 N1 P1	20.4602	67.7605	A	718.539	14.285	1.65055	0.982531	5.03858	3.57602	1.62159	0.80239	0.444919	0.652285	0.553968	0.604993	0.87189	3.01894	0.983213	1.54608	2.32477	1.93692	2.03637	2.25396	1.71957	1.44095	3.86457	0.814129	0.615696	0.838531	2.9982	2.49541	1.54708	2.57982	1.91717	0.614114	1.1847	0.933483	0.531138	0.814146	0.965972	1.54386	1.03405	4.00252	1.88083	2.535	0.862189
PE(36:5)	PE	M+H	C41 H73 O8 N1 P1	13.7081	45.7781	B	738.506	11.8806	0.100033	0.280102	0.0873196	0.322925	0.808182	0.0490862	0.642672	0.31516	0.651732	1.8199	0.158677	0.067857	0.0695754	0.206552	0.174381	1.7232	0.231064	1.55269	2.28466	1.54172	0.20017	1.09652	0.804525	1.22624	2.90064	2.80931	1.39774	3.73784	1.73221	1.95867	2.32832	1.05266	0.959862	2.8242	1.92113	2.33641	0.894114	3.82735	3.11189	3.60841	4.59406
PE(38:6)	PE	M+H	C43 H75 O8 N1 P1	14.5551	47.019	A	764.522	12.635	42.0564	28.9681	41.2502	43.4888	38.3805	30.5166	9.41406	11.6577	17.7992	30.3933	18.2124	47.8781	15.8872	34.8378	24.4042	30.7852	32.3145	41.5048	27.8362	34.1105	29.7992	31.7263	25.7583	28.7212	19.8866	42.0883	17.8757	46.0003	47.6822	42.7345	16.6185	7.94163	14.8325	28.7335	17.1175	39.4997	13.4992	29.3237	45.3413	40.033	32.4577
PE(34:1p)	PE	M+H	C39 H77 O7 N1 P1	11.4522	53.5149	B	702.543	14.9991	0.176564	0.132751	0.251549	0.213695	0.194287	0.177563	0.113089	0.0927088	0.107649	0.167133	0.200396	0.225392	0.341983	0.328755	0.15679	0.171099	0.293272	0.1639	0.252041	0.249111	0.227153	0.25886	0.270645	0.122189	0.190621	0.114701	0.237459	0.56854	0.155725	0.334249	0.436105	0.0783567	0.0871165	0.178274	0.232904	0.138816	0.443073	0.869867	0.246821	0.379012	0.563276
PE(36:4p)	PE	M+H	C41 H75 O7 N1 P1	9.96927	40.3843	B	724.526	13.5233	2.07529	2.18981	4.98674	2.78465	1.59518	2.96013	1.40514	1.13042	0.740814	1.8698	1.79884	2.11443	2.99366	3.75776	1.77194	1.47155	4.03716	1.7584	2.28916	3.25738	2.05881	2.44087	3.17129	1.24796	3.16368	6.25335	3.96265	9.14758	1.57314	4.25177	3.71972	1.35175	0.902661	0.871385	2.60875	6.66889	2.33946	5.87897	4.67743	1.10397	1.78263
PE(38:4p)	PE	M+H	C43 H79 O7 N1 P1	13.7956	52.9563	B	752.557	14.5461	0.187741	0.205684	0.682218	0.19919	0.450392	0.481003	0.0996849	0.204407	0.251952	0.164764	0.290367	0.54421	0.490826	0.737386	0.478774	0.322	0.508915	0.384229	0.216602	0.590413	0.482831	0.234769	0.625221	0.298591	0.573498	0.648443	0.394003	1.01324	0.502058	0.620217	0.524015	0.188349	0.20197	0.465004	0.287087	0.960629	0.354145	0.670212	0.843769	0.436421	1.36017
PE(38:5p)	PE	M+H	C43 H77 O7 N1 P1	12.7201	46.4432	B	750.541	13.5721	3.07698	2.79506	3.79064	3.06468	4.09819	3.49756	2.1309	1.95572	2.39612	2.31261	2.38329	3.59868	3.48337	4.90629	3.59328	2.30227	3.62354	2.58579	3.50073	3.75632	3.44739	3.78478	4.14942	2.95497	3.11904	2.09467	2.24062	5.83673	1.8236	2.92288	2.05958	1.52151	0.894114	3.18471	1.60173	4.05362	2.11936	4.28345	7.45609	2.51164	3.65068
PE(38:6p)	PE	M+H	C43 H75 O7 N1 P1	10.0041	36.4946	B	748.527	13.0882	2.72961	1.73531	2.84084	2.17944	2.45913	2.58071	0.70813	2.26832	1.45607	2.24942	2.13566	4.07193	2.7425	2.88681	2.91824	1.70598	2.90058	2.27246	1.76147	2.59292	2.45573	2.68175	5.85357	0.947284	3.47542	1.58623	1.51527	5.38579	2.29216	1.78092	1.15164	1.7249	1.46188	2.78184	3.55889	8.15816	1.24901	2.40816	4.10915	1.50977	4.16632
PE(34:3)	PE	M+H	C39 H73 O8 N1 P1	14.4261	53.6368	C	714.505	12.0921	0.00652209	0.422431	0.00301927	0.00194126	0.562238	0.00105803	0.332751	0.253018	0.397385	0.496424	0.0028113	0.00273677	0.000833347	0.000439796	0.00192902	1.1243	0.00529902	0.917861	1.43066	0.662801	0.0015213	0.510605	0.311942	0.752949	0.693569	0.703317	0.708996	1.65373	0.617736	0.347157	0.438255	0.262464	0.277021	0.6147	0.408473	0.421587	0.51121	1.08316	0.924708	1.02611	0.809673
PE(34:3e)	PE	M+H	C39 H75 O7 N1 P1	12.4888	57.552	C	700.526	13.85	0.805494	0.589681	1.50298	1.01576	0.673751	0.684104	0.612598	0.312973	0.463781	0.802585	1.45105	0.991421	1.53898	1.3188	0.65215	0.807018	1.79619	0.66576	1.56429	1.31889	0.808277	1.20235	1.20223	0.622653	1.54641	1.57022	1.04554	2.93964	1.34396	1.29178	2.73316	0.90714	1.09218	1.49795	1.93779	1.31743	1.7728	5.22215	2.0406	1.67729	2.10478
PE(35:2)	PE	M+H	C40 H77 O8 N1 P1	14.2934	44.8067	A	730.537	13.8676	0.424384	0.138043	1.70626	1.12966	0.356397	0.240067	0.0980963	0.0753172	0.203182	0.441746	0.221648	0.532671	0.256423	0.855702	0.557626	0.84293	0.769389	0.432983	0.709091	0.381336	0.518492	0.374585	0.19508	0.434215	0.537811	0.289383	0.459697	0.619901	0.389327	0.195752	0.526787	0.308997	0.183847	0.53946	0.199261	0.202542	0.269601	1.12578	0.729308	0.627552	0.648821
PE(36:1)	PE	M+H	C41 H81 O8 N1 P1	23.1747	63.5553	A	746.568	15.5805	1.21324	0.720722	1.87491	1.60663	0.738364	0.942789	0.25698	0.384102	0.443583	0.644403	0.508383	0.741633	0.707549	1.2724	1.02638	0.896743	0.962755	0.972813	0.616908	1.02419	1.29489	0.856742	0.575631	0.771162	2.88067	2.47468	1.34734	1.61329	0.67574	0.671702	0.782788	1.06521	0.504009	1.3384	1.01199	0.921776	0.668964	3.33812	1.46102	1.03335	0.605678
PE(36:2)	PE	M+H	C41 H79 O8 N1 P1	14.1317	54.6703	A	744.551	14.5364	15.697	7.34413	40.9831	37.0043	11.552	14.1393	7.74841	4.05493	10.6627	22.6847	9.12462	29.2585	9.71669	34.3182	13.5665	21.0593	27.7351	22.3265	24.1143	20.8485	25.0972	14.1135	12.1424	29.748	20.3152	24.163	18.0519	77.7761	16.5445	19.3372	17.2341	7.79482	9.98978	33.7463	9.01611	18.541	23.1176	57.6531	21.9071	17.879	12.7329
PE(38:2)	PE	M+H	C43 H83 O8 N1 P1	11.3689	43.2614	B	772.582	15.7166	0.241798	0.0678614	0.296589	0.315796	0.151858	0.121123	0.0330754	0.0535639	0.0711317	0.140743	0.0669935	0.16575	0.140696	0.257829	0.151286	0.131963	0.109841	0.135292	0.135442	0.0612536	0.155383	0.0479562	0.0300173	0.11839	0.238091	0.0785598	0.131019	0.394407	0.252319	0.0503897	0.248514	0.0460013	0.041651	0.141411	0.0340772	0.0753992	0.0737676	0.430072	0.0867573	0.146232	0.341616
PE(38:4)	PE	M+H	C43 H79 O8 N1 P1	16.0155	50.0485	A	768.552	14.2655	63.6889	22.7248	71.0899	69.656	37.8433	31.936	22.897	24.4927	17.4997	64.3447	46.4338	77.3631	16.62	66.3947	20.852	28.5293	38.3814	27.6455	25.049	62.5462	16.9065	27.9289	21.8501	29.326	68.8684	60.9791	37.8577	58.5999	33.3261	46.6548	34.7196	17.7754	18.784	53.504	44.1669	72.0989	29.8183	60.3906	62.1078	60.7088	69.8301
PE(40:6)	PE	M+H	C45 H79 O8 N1 P1	18.0089	44.4179	A	792.553	14.0446	25.8887	17.3336	31.1212	34.8542	17.2422	23.3534	3.88199	9.17702	10.1391	16.776	9.6244	32.4991	11.3376	23.1107	15.4084	16.2762	15.1442	22.2536	11.8761	19.8231	17.7153	18.8652	17.2201	17.5867	20.2095	25.8143	15.4041	35.7254	20.7808	22.7276	8.38705	6.5993	7.59632	14.6841	9.57125	35.2614	12.8995	22.7227	25.5598	20.0525	15.642
PE(36:1p)	PE	M+H	C41 H81 O7 N1 P1	15.0362	69.612	B	730.574	16.2422	0.277726	0.119208	0.339904	0.536498	0.228956	0.500038	0.200711	0.0919259	0.212677	0.300925	0.616105	0.251721	0.934841	0.880765	0.450008	0.788587	0.861869	0.496091	0.636669	0.7375	0.593471	0.801376	0.675089	0.295682	1.6251	0.892224	0.516651	1.57063	1.07391	1.61336	1.47654	0.615941	0.775146	1.81631	1.56816	0.826139	1.61025	2.73047	1.48733	1.39117	1.44587
PE(36:2p)	PE	M+H	C41 H79 O7 N1 P1	20.2753	69.7953	B	728.558	15.1809	4.62768	1.59807	3.58621	6.37059	4.00478	4.66006	3.75251	0.877417	1.51176	5.24502	7.41177	5.32657	7.33818	7.35253	3.53772	6.61316	9.65244	4.32167	7.16472	7.86076	4.89174	4.19741	7.83513	2.72802	13.9824	9.85539	6.84022	18.2425	6.57378	10.6553	15.1392	5.39938	6.55896	11.0711	11.8414	7.46149	9.42656	23.5802	12.5857	14.9464	15.4727
PE(38:4p).1	PE	M+H	C43 H79 O7 N1 P1	11.8834	42.8389	B	752.558	14.8804	1.08703	1.21035	1.85546	1.21049	1.90668	3.68048	0.793336	1.07105	0.923006	2.09191	1.14611	2.23704	2.18742	4.70439	1.15941	0.994172	2.50636	1.04727	3.33569	1.90478	1.69968	3.74568	3.72181	1.25811	3.1	3.51769	2.39503	6.93909	2.5142	4.56253	3.80952	1.51803	1.30364	3.07402	2.52275	3.53696	2.16165	4.71778	3.23916	2.53786	4.96215
PE(40:4p)	PE	M+H	C45 H83 O7 N1 P1	9.80556	46.0355	B	780.591	15.8649	0.181488	0.220456	0.340895	0.257086	0.200155	0.336326	0.118136	0.134186	0.0856555	0.113558	0.200245	0.296967	0.335959	0.40977	0.102978	0.152539	0.34211	0.188196	0.140997	0.353637	0.259461	0.151799	0.50598	0.191018	0.389264	0.481783	0.26432	0.71693	0.388357	0.721729	0.389531	0.41097	0.32006	0.493295	0.179601	0.775844	0.326744	0.698963	0.538394	0.202032	0.740406
PE(40:6p)	PE	M+H	C45 H79 O7 N1 P1	8.2282	30.5216	B	776.558	14.4621	1.85054	1.11772	2.44815	2.55713	2.77588	3.61464	0.782333	1.78773	1.51334	2.05622	2.33415	3.91018	3.90441	2.61698	1.97923	1.68788	3.77272	2.44792	1.48811	2.8035	1.53246	3.86281	6.96943	1.94183	5.37156	3.42908	1.99103	5.42777	3.32003	3.31222	3.39975	2.82589	2.11634	3.29888	3.21521	8.51869	2.68767	3.20886	2.94398	0.292106	5.11944
PE(38:5)	PE	M+H	C43 H77 O8 N1 P1	10.9811	34.7502	A	766.537	12.9021	12.4172	8.50211	6.66617	12.8414	4.85663	6.88472	3.95175	4.02276	2.48837	4.92681	6.82336	12.3878	8.13357	10.9608	8.35587	9.32577	7.78302	12.4821	7.12537	8.5532	7.14713	8.16537	6.03836	4.73885	13.8479	12.007	5.70097	9.29878	12.0313	6.17646	9.23747	1.66089	5.37452	5.69	6.19391	14.1875	5.58312	9.5516	7.38683	10.9064	14.7658
PE(40:7)	PE	M+H	C45 H77 O8 N1 P1	7.97674	34.5831	B	790.535	12.5079	2.52875	2.97098	1.7067	2.63486	2.13108	2.7492	0.539451	0.858539	0.985391	2.14723	0.954181	2.68549	1.49067	1.94629	1.64816	2.55317	1.297	2.51759	1.22524	1.63486	2.51144	1.92355	1.75949	2.02964	2.339	4.62164	0.750546	5.4598	2.63688	2.52804	0.934024	0.518813	1.33913	3.10642	1.13263	1.918	1.25907	3.72336	3.84839	2.51564	2.0222
PE(36:3e)	PE	M+H	C41 H79 O7 N1 P1	6.00754	55.115	C	728.558	15.4148	1.9917	0.528703	1.18185	2.74787	1.82989	2.04617	1.65709	0.305678	0.504691	2.28378	3.26144	2.31518	3.30721	3.28265	1.57535	2.99638	4.39353	1.96688	3.31395	3.63	2.27324	1.59168	3.59166	1.28391	6.90755	4.89607	3.35402	8.91219	1.71774	5.26453	3.89087	1.34812	3.3265	2.87458	6.00977	1.91423	5.06706	12.3856	6.79635	8.10103	8.24038
PE(40:7p)	PE	M+H	C45 H77 O7 N1 P1	7.48912	28.6111	B	774.543	13.1388	0.653425	0.239954	0.399919	0.37793	0.495656	0.374035	0.0744991	0.364741	0.20203	0.258558	0.334642	0.691878	0.615757	0.591742	0.435035	0.260437	0.421588	0.331828	0.271622	0.28247	0.381943	0.585243	1.35374	0.38597	0.768812	0.631093	0.462965	0.841303	0.937181	0.253849	0.439718	0.570139	0.249777	0.619407	0.304552	1.79029	0.534492	0.967789	1.25493	0.467683	0.795534
PE(36:4e)	PE	M+H	C41 H77 O7 N1 P1	12.2371	57.8166	C	726.542	13.9503	0.258242	0.376072	0.768111	0.673877	0.521499	0.427192	0.304	0.152674	0.336968	0.226299	0.440572	0.699154	0.886797	0.936029	0.178555	0.614901	0.393126	0.403544	1.16349	0.874527	0.36764	0.899392	0.899658	0.448868	0.923454	0.320927	0.656872	1.40596	0.664228	0.665887	1.88372	0.688158	0.197329	0.77304	1.00615	0.340791	0.750305	2.02308	0.443624	0.853096	1.11643
PE(38:2p)	PE	M+H	C43 H83 O7 N1 P1	14.2092	66.0894	B	756.59	16.4513	0.426352	0.184119	0.248864	0.401721	0.411498	0.28665	0.261592	0.120898	0.323771	0.369949	0.487343	0.34842	0.488107	0.500721	0.205837	0.494177	0.589273	0.317996	0.507732	0.569654	0.345761	0.410759	0.404964	0.143389	1.63756	0.715706	0.655168	1.29336	1.01985	0.750662	1.47779	0.565066	0.568318	1.17718	0.92379	1.027	0.869605	1.55634	0.952078	1.16807	1.09594
PE(40:4p).1	PE	M+H	C45 H83 O7 N1 P1	8.61189	40.8146	B	780.59	16.2246	0.157984	0.115262	0.0740348	0.117743	0.141478	0.194233	0.107049	0.0434729	0.105865	0.137841	0.0833129	0.150145	0.272143	0.180833	0.0764539	0.117906	0.166392	0.131681	0.12582	0.191487	0.0835918	0.0956506	0.180661	0.0482014	0.620369	0.338392	0.160629	0.472898	0.517478	0.726362	0.467865	0.181409	0.263963	0.418028	0.407023	0.616405	0.332082	0.690651	0.353331	0.431821	0.861557
PE(38:3p)	PE	M+H	C43 H81 O7 N1 P1	7.4784	35.4426	B	754.573	15.1408	0.343987	0.316233	0.351987	0.43358	0.317546	0.629858	0.459745	0.223583	0.273813	0.385459	0.484867	0.475884	0.581268	0.758422	0.278269	0.419255	0.996886	0.474375	0.394381	0.663028	0.452189	0.448564	0.885639	0.26217	1.42565	0.977195	0.449749	1.31643	0.692447	1.32606	1.20391	0.515363	0.394347	0.695944	0.921893	1.35066	0.601303	1.50577	0.843527	0.704203	1.0076
PE(18:2e)	PE	M+H	C23 H45 O7 N1 P1	13.522	61.995	C	478.292	2.70572	5.43441	3.60818	5.53435	4.08743	5.31225	4.078	3.19384	2.97984	3.7993	5.41156	3.60151	4.14557	2.77486	6.92784	4.61638	5.73428	6.0573	5.65277	11.6226	6.18664	9.16855	5.30267	5.67023	6.6476	12.0095	12.5246	4.95286	8.95863	10.9959	4.4411	9.8692	8.28999	6.85388	8.59785	5.29438	7.08268	4.56154	17.2095	8.63509	6.87305	6.07634
PE(20:3e)	PE	M+H	C25 H47 O7 N1 P1	8.04641	39.6375	C	504.308	3.04247	0.329414	0.17959	0.204826	0.272954	0.29676	0.445168	0.218786	0.126752	0.187652	0.305125	0.339895	0.272294	0.318278	0.380648	0.212962	0.481257	0.418625	0.297721	0.557096	0.446088	0.445391	0.414892	0.303863	0.314407	0.192399	0.185666	0.110124	0.21319	0.275218	0.206999	0.26563	0.0872331	0.125306	0.182732	0.204964	0.247309	0.265209	0.264349	0.20896	0.347066	0.25578
PE(20:4e)	PE	M+H	C25 H45 O7 N1 P1	5.50687	26.3487	C	502.292	2.40367	2.86278	2.17154	1.63856	1.67564	2.63404	2.83128	1.90979	1.52557	2.16703	2.97	2.5682	1.61224	1.54066	3.30519	1.82106	2.96149	4.16147	2.0736	3.32226	3.35725	2.12541	2.35215	2.95848	3.54784	3.31655	3.86484	0.991871	3.17645	3.45106	2.72643	3.19611	1.79954	1.80489	3.16095	2.66182	4.41139	1.38961	3.46787	2.6161	2.78365	3.55647
PE(18:1e)	PE	M+H	C23 H47 O7 N1 P1	14.4659	68.885	C	480.309	3.58552	2.86448	1.79421	2.43318	3.43837	2.74986	1.96019	1.10893	1.22994	1.22648	1.45006	1.63943	3.03936	1.85364	3.10236	2.2916	2.54723	1.77259	2.30662	2.9133	2.33557	3.0419	2.04421	1.71609	2.98436	4.40473	4.13048	1.44198	2.87585	4.61688	1.93353	3.48162	2.29845	2.16557	2.7446	2.2365	2.43682	1.87755	4.51756	3.34655	3.62489	1.91225
PG(33:0)	PG	M-H	C39 H76 O10 N0 P1	8.68271	86.8271	C	735.522	5.37864	0.393498	0.4325	0.390157	0.399524	0.340413	0.383828	0.0945079	0.436409	0.119318	0.185901	0.135647	0.13176	0.151219	0.46421	0.278242	0.23627	0.346245	0.347981	0.365916	0.138381	0.480837	0.564928	0.424189	0.142405	0.325444	0.222373	0.344171	0.193122	0.202315	0.172434	0.613393	0.533892	0.323831	0.214859	0.308165	0.184327	0.448604	0.305806	0.435883	0.214059	0.241967
PG(34:1)	PG	M-H	C40 H76 O10 N0 P1	20.9622	52.4056	B	747.517	13.0047	1.21049	0.800426	1.83066	1.23534	0.944955	1.54432	0.650847	2.19604	0.856819	0.943939	1.97245	2.28225	1.13511	1.78084	2.4732	0.808397	1.05652	1.27028	0.812185	1.32701	1.52595	1.26199	3.33174	1.03523	1.47301	1.67431	1.57868	1.39751	1.04663	2.9717	2.133	4.33355	1.46265	1.13182	4.80778	2.84111	2.75619	1.69552	3.08894	1.71438	1.11849
PG(36:1)	PG	M-H	C42 H80 O10 N0 P1	21.6401	72.1336	B	775.551	14.3381	1.61637	1.14517	1.37243	1.3122	1.22081	1.81801	0.917862	1.72198	0.847216	1.22184	2.1464	1.92969	2.16758	1.7036	1.51269	1.22509	1.53571	1.30743	0.754853	1.3492	1.27888	2.53756	4.99613	1.01906	2.07428	2.5271	1.25915	2.00635	1.17419	3.1319	3.11778	4.66342	2.16794	1.60539	4.87648	2.59451	5.80301	3.12143	2.18955	2.51965	1.89626
PG(36:2)	PG	M-H	C42 H78 O10 N0 P1	49.577	82.6284	B	773.535	13.3242	1.26114	0.285354	0.345248	0.308136	0.817853	0.590191	0.399042	1.03434	0.354439	0.287815	1.06999	0.518498	0.928521	0.648478	0.665876	0.69728	0.286659	0.283205	0.193054	0.305408	0.25584	1.17703	1.18507	0.529328	0.684147	0.997737	0.480367	0.335472	0.26734	1.14458	1.09283	0.807703	0.548904	0.595802	0.984395	0.476779	1.38614	1.02086	0.51005	0.828934	0.602325
SM(d32:0)	SM	M+H	C37 H78 O6 N2 P1	36.4185	92.5569	C	677.558	11.4437	0.00516763	0	0.00187087	0.00268766	0	0.00213839	0.0652817	0	0.0317573	0.0367482	0.00390374	0.000677656	0.00165581	0.000874981	0.00761625	0.0893144	0.0019269	0.000209086	0.0250252	0.114552	0.000442942	0.0658785	0.0907617	0.0954341	0.150789	0.100773	0.17	0.116002	0.0519877	0.125633	0.0798744	0.0909902	0.10646	0.094368	0.194708	0.14871	0.0985513	0.160176	0.28277	0.0795133	0.136114
SM(d32:1)	SM	M+H	C37 H76 O6 N2 P1	40	100	C	675.544	10.825	0.00943006	0.00987143	0.0062911	0.00948626	0.00875327	0.010715	1.19599	0.00600746	1.14827	3.81323	0.00970698	0.00575745	0.0100348	0.00935971	0.00710548	1.504	0.00944918	0.00515205	1.74911	3.05654	0.00825677	1.95244	1.54122	2.17453	2.77834	2.97501	6.55966	3.77097	1.41094	5.00005	3.94521	2.79037	3.57203	5.43438	8.23901	6.30418	3.8593	6.12975	6.15542	1.94939	5.52709
SM(d34:4)	SM	M+H	C39 H74 O6 N2 P1	10.3847	51.9236	C	697.525	10.8345	0.000175957	0	9.58e-05	0.000159127	0	0	0.116353	0	0.0926398	0.108343	0.000313251	0	0	0	0	0.106704	0	0	0.0850657	0.174172	0	0.138687	0.103134	0.0829977	0.186781	0.0778505	0.225672	0.104558	0.074877	0.164011	0.206657	0.0793274	0.178097	0.157265	0.228276	0.319961	0.0987599	0.281437	0.165315	0.159448	0.142289
SM(d35:4)	SM	M+H	C40 H76 O6 N2 P1	8.28125	41.4062	C	711.541	11.6429	0.000182335	0.125146	0.00087345	0.00159146	0.204872	0.000358778	0.0711142	0.0786729	0.0878598	0.194151	0.000163016	0.000184844	0.000558864	0.00106028	0.00102607	0.186645	0.000316337	0.110712	0.0639759	0.15106	0.000439467	0.144883	0.158121	0.132647	0.303047	0.0759473	0.395832	0.224108	0.108645	0.181049	0.171283	0.0907763	0.0877693	0.177452	0.39791	0.356444	0.143147	0.160582	0.196515	0.0992715	0.279947
SM(d37:4)	SM	M+H	C42 H80 O6 N2 P1	10.3903	34.5191	C	739.572	13.2463	0.33253	0.193804	0.164587	0.321833	0.337948	0.330613	0.177805	0.155185	0.139748	0.386566	0.194612	0.209436	0.192021	0.286783	0.346499	0.237989	0.316381	0.169304	0.143283	0.265086	0.199975	0.347623	0.277213	0.278565	0.313742	0.265823	0.536183	0.27711	0.276297	0.350064	0.230848	0.24813	0.227478	0.480421	0.459768	0.458547	0.230682	0.474381	0.428512	0.238247	0.297036
SM(d35:0)	SM	M+H	C40 H84 O6 N2 P1	38.8972	97.2431	C	719.608	13.8173	0.122289	0.051202	0.0466234	0.0634955	0.0610637	0.111277	0.0306176	0.0358991	0.056917	0.0557481	0.103853	0.0466282	0.10602	0.0435017	0.0853304	0.0370523	0.105769	0.0279204	0.0271185	0.0784623	0.0752435	0.143131	0.0649227	0.0458918	0.154075	0.0439115	0.174286	0.0396765	0.0688736	0.043924	0.067701	0.0752389	0.0877354	0.144291	0.0709276	0.15672	0.0539912	0.172711	0.0960525	0.0288125	0.053228
SM(d35:1)	SM	M+H	C40 H82 O6 N2 P1	40	100	C	717.589	13.2023	4.08181	2.82903	2.48764	3.39695	3.41576	3.84207	1.94999	1.66586	1.64637	3.8611	3.30446	2.27698	3.20568	3.05745	3.96947	2.73827	3.94986	1.87968	1.72488	2.88722	2.75575	4.35471	3.58524	3.05628	3.26116	2.21377	5.54004	2.50403	2.13815	3.67949	1.86605	2.07792	2.02247	4.53415	4.27545	4.5489	2.21619	3.85537	4.03435	2.45233	4.35491
SM(d33:1)	SM	M+H	C38 H78 O6 N2 P1	39.6466	99.1166	C	689.559	11.6211	0.038413	0.0865244	0.108873	0.0388837	2.39292	0.0353766	1.64493	1.06249	1.08294	2.28399	0.0389476	0.021977	0.0406855	0.100794	0.152918	2.20619	0.0314169	1.40948	1.21017	2.09203	0.0366677	2.5079	1.93701	1.61109	3.87984	2.04212	4.47839	3.05718	2.31844	3.83024	2.24623	2.0429	1.97124	4.23679	4.9821	4.14848	2.24497	3.67722	4.34791	2.21943	3.60179
SM(d35:2)	SM	M+H	C40 H80 O6 N2 P1	40.1	100	C	715.574	11.8108	0.00274287	0.386981	0	0.00229677	0.577902	0.000464412	0.344539	0.206514	0.262431	0.994333	0.00212569	0.000712761	0.000444713	0	0.000942736	0.386402	0.00172123	0.380267	0.228029	0.385757	0.000568043	0.599452	0.637051	0.34721	0.919336	0.457901	1.14554	0.402232	0.388997	0.761545	0.464334	0.417846	0.257959	1.58875	1.0555	0.935358	0.487784	0.461545	0.708945	0.511305	0.676122
SM(d34:0)	SM	M+H	C39 H82 O6 N2 P1	39.6138	99.0344	C	705.59	12.9941	7.40175	3.38889	5.0075	9.64241	5.73074	3.96839	3.73001	2.25577	3.7582	5.0359	4.28362	3.96567	4.43363	3.52027	5.25756	5.54754	6.78999	2.45244	4.43429	6.86914	3.61648	5.27551	5.11116	3.49743	7.86496	7.02948	12.836	5.82278	3.94976	7.19242	5.66198	6.23017	4.39551	6.57331	7.30059	6.83152	4.73038	10.7805	15.2166	3.56305	5.51958
SM(d36:0)	SM	M+H	C41 H86 O6 N2 P1	38.02	95.0499	C	733.621	14.486	0.531999	0.456208	0.290717	0.431309	0.383313	0.265379	0.217654	0.29255	0.247762	0.263939	0.461771	0.250453	0.377713	0.193079	0.433298	0.133273	0.496868	0.272806	0.127247	0.333267	0.35566	0.684773	0.737085	0.376645	0.584573	0.39456	0.626172	0.421046	0.218461	0.181073	0.223462	0.330953	0.11123	0.266077	0.202603	0.458802	0.210951	0.165824	0.175284	0.212634	0.412373
SM(d30:1)	SM	M+H	C35 H72 O6 N2 P1	16.9383	56.4609	C	647.51	9.26113	0.0665675	0.0184409	0.0302953	0.0358805	0.0287503	0.0459012	0.0229564	0.0128375	0.0167615	0.026696	0.0459779	0.0185139	0.0396262	0.0395373	0.0382671	0.0357884	0.027196	0.0226755	0.0144908	0.0398805	0.0355794	0.0302735	0.0306759	0.0195855	0.067199	0.0174866	0.0861265	0.0311636	0.022897	0.0462935	0.0400411	0.0274057	0.0296324	0.0400699	0.0746478	0.0437023	0.0270101	0.0526966	0.0464989	0.0357613	0.0343909
SM(d31:1)	SM	M+H	C36 H74 O6 N2 P1	34.4847	86.6948	C	661.53	10.0506	0.100465	0.0490089	0.0682838	0.0777104	0.0718014	0.0833638	0.0416186	0.0282613	0.0392491	0.0763296	0.087844	0.0480025	0.0762775	0.0870668	0.0895087	0.0789668	0.0821038	0.0598155	0.0423156	0.0757371	0.0797467	0.084388	0.0522887	0.0519337	0.0628283	0.0309725	0.196129	0.0772967	0.0290051	0.0775469	0.0821688	0.0477799	0.0349112	0.0940997	0.142518	0.0600851	0.030636	0.108219	0.126343	0.0293721	0.0460791
SM(d34:1)	SM	M+H	C39 H80 O6 N2 P1	39.5559	98.8899	C	703.574	12.4187	51.2276	53.6432	38.3379	48.0142	56.5272	58.8886	70.1153	26.9417	35.0056	122.967	116.841	31.7066	43.3263	40.0873	52.5215	57.8173	48.3595	71.3909	36.8839	120.205	101.079	72.9932	84.2609	50.9778	137.181	103.334	150.287	119.851	59.1839	154.862	83.1082	83.4055	95.4283	142.401	109.659	138.729	105.958	112.976	170.973	76.2651	154.494
SM(d34:2)	SM	M+H	C39 H78 O6 N2 P1	49.5388	99.0777	B	701.559	11.1846	0	0	0	0	0	0	2.10316	0	0.771405	4.91731	0	0	0.000193785	0	0	3.49073	5.62e-05	0	1.07877	1.86433	0.000186239	1.88528	4.97292	1.47285	4.083	4.34352	5.44992	3.03717	2.96106	5.6372	4.52439	1.88935	1.95281	5.51256	4.70964	4.49652	3.97058	6.29056	8.80909	2.52323	7.63907
SM(d36:1)	SM	M+H	C41 H84 O6 N2 P1	40	100	C	731.606	14.0393	12.3025	13.0111	7.39616	11.4389	10.2931	14.7982	6.96721	7.80332	6.25316	11.373	10.9784	8.51724	10.8165	11.6152	12.7332	9.4672	12.3226	7.6866	4.86664	11.2387	9.88511	15.0637	15.0978	13.5065	6.02111	9.06409	17.0756	4.36213	3.16819	13.2258	7.7935	4.43571	7.37541	15.1141	14.3719	11.6024	8.83537	16.0308	7.21927	8.74648	13.0921
SM(d36:2)	SM	M+H	C41 H82 O6 N2 P1	40	100	C	729.59	12.6071	3.68806	6.6141	5.44413	6.00733	5.07473	7.51914	4.05905	3.79517	2.96842	4.98132	2.64896	5.04074	5.86803	5.16994	8.26004	5.27928	7.51091	4.56249	1.70435	6.49273	6.36404	3.91844	8.89267	3.4472	8.12159	5.49543	9.8775	5.69025	3.46827	6.57956	4.5011	4.90204	3.33504	8.35623	7.76412	9.21718	4.93018	7.30258	9.8686	4.46741	8.06868
SM(d38:5)	SM	M+H	C43 H80 O6 N2 P1	14.4103	47.8746	C	751.572	12.5875	0.528237	0.443174	0.374124	0.397729	0.379088	0.529874	0.324361	0.135815	0.231483	0.67411	0.411094	0.345452	0.431146	0.35298	0.531779	0.199317	0.44271	0.177056	0.257808	0.422938	0.463288	0.524209	0.640717	0.513949	0.739593	0.454487	0.90718	0.443563	0.365422	0.483666	0.462123	0.394391	0.324545	0.880112	0.656792	0.578021	0.376961	0.67769	0.691712	0.335827	0.597777
SM(d39:1)	SM	M+H	C44 H90 O6 N2 P1	39.5784	98.9459	C	773.654	15.9907	1.02857	0.269798	0.355281	0.459019	0.78771	0.930499	0.516855	0.227676	0.221807	0.407617	0.401343	0.287718	0.725989	0.830908	0.433924	0.600928	0.46149	0.253763	0.392925	0.757234	0.816652	0.493143	0.892446	0.630207	2.20883	0.41117	1.0559	0.646792	0.521821	1.22784	0.835656	0.643945	0.455727	1.06799	1.02711	1.59604	0.444404	1.79077	1.5774	0.862115	0.800695
SM(d39:4)	SM	M+H	C44 H84 O6 N2 P1	14.1137	70.2176	C	767.61	14.9589	0.0431959	0.0701878	0.0392942	0.0813372	0.116753	0.0504563	0.0970826	0.012327	0.0213356	0.0358419	0.100449	0.0757666	0.0460469	0.0409036	0.118872	0.0433373	0.0680807	0.0361254	0.0381363	0.138921	0.0538093	0.0637007	0.0663787	0.0393388	0.0942607	0.0668733	0.16989	0.0599065	0.0809995	0.116124	0.146479	0.0342406	0.0599941	0.0552808	0.132005	0.103125	0.0702611	0.0385949	0.230591	0.0436403	0.146431
SM(d40:1)	SM	M+H	C45 H92 O6 N2 P1	39.6483	99.1207	C	787.667	16.6586	4.56823	0.506042	3.35655	4.48366	7.05625	11.2303	2.43806	4.21865	4.28773	3.01641	3.80322	4.59275	6.91523	4.04831	1.15504	4.04538	6.07593	2.17468	1.78874	4.67683	3.7597	5.62126	5.84236	6.65075	3.19231	1.64045	13.3258	4.82806	1.34872	3.0726	4.81601	1.78409	1.62583	3.11424	10.0843	8.1292	1.48703	9.10476	7.27717	2.11825	9.21167
SM(d40:2)	SM	M+H	C45 H90 O6 N2 P1	40	100	C	785.652	15.4134	2.12531	3.31968	1.97928	3.95566	1.50895	2.93085	0.987163	2.0459	1.75688	2.6544	3.89663	1.39838	3.42519	2.91441	2.1533	3.30313	5.45482	2.03329	1.79207	4.04765	3.51986	2.51272	2.31711	1.92082	3.76241	3.93289	12.0681	1.54216	1.01914	5.22628	2.29932	3.51056	3.19078	4.61517	5.67337	2.75901	3.71844	2.9828	5.6623	4.10431	8.99838
SM(d40:3)	SM	M+H	C45 H88 O6 N2 P1	39.5934	98.9834	C	783.636	14.173	2.34531	3.32829	1.25198	3.26547	1.92357	4.1854	2.26859	1.13601	1.12518	1.49484	1.9532	1.07036	1.74083	2.99118	3.65657	1.21582	1.90065	1.66401	0.630374	2.62295	1.43156	4.00058	1.4761	3.06721	2.10256	3.00035	4.92983	2.14301	2.0079	3.41662	1.61699	2.34952	2.55322	3.13729	3.85248	3.31247	1.18731	2.77295	4.18489	2.09051	3.39031
SM(d40:4)	SM	M+H	C45 H86 O6 N2 P1	41.415	98.7506	C	781.62	15.3116	0.718638	0.690618	0.471307	0.72745	0.673987	0.828963	0.447328	0.384967	0.318373	0.660591	0.495795	0.269622	0.615417	0.418672	0.919679	0.45406	0.568823	0.328802	0.306182	0.6778	0.523628	0.629606	0.69793	0.537999	1.1985	0.700921	1.42824	0.511777	0.529765	0.613609	0.678841	0.334243	0.453015	0.895624	0.59259	0.992285	0.286793	0.821959	1.02551	0.296269	0.902243
SM(d41:1)	SM	M+H	C46 H94 O6 N2 P1	40	100	C	801.684	17.1898	6.98821	1.38178	2.80537	3.88703	3.66508	9.29764	3.98384	3.72297	1.92992	6.53422	3.10849	3.52937	5.54537	5.02704	5.84173	6.41305	6.97386	2.9154	2.61653	9.27536	5.81883	4.25167	7.69463	5.81728	21.635	4.42221	19.6154	11.3093	8.25529	16.4768	4.49356	12.3641	10.1339	20.3503	15.4577	12.7081	7.47661	6.40057	11.1975	4.87423	16.4944
SM(d41:2)	SM	M+H	C46 H92 O6 N2 P1	39.5903	100	C	799.668	16.0259	1.14647	1.58663	0.801909	1.96616	1.00602	2.35461	0.56377	0.247798	0.394567	3.05709	1.72307	1.23466	1.41063	1.01295	2.01672	0.54769	1.74514	0.328905	0.623534	0.557323	1.19836	2.11399	2.11378	1.0705	2.94347	1.85936	1.55827	0.384656	0.870379	1.85781	1.42737	0.966566	0.879288	3.71576	2.21741	2.0209	1.03257	2.36168	2.03593	1.43594	0.980618
SM(d41:3)	SM	M+H	C46 H90 O6 N2 P1	39.4795	100	C	797.653	14.6375	0.71409	0.748148	0.434828	0.996699	0.506287	0.720385	0.670643	0.252468	0.387574	0.961469	0.846964	0.420971	0.741497	0.865884	1.037	0.488644	0.950182	0.443198	0.351215	0.701016	0.776138	0.960016	1.05719	0.596988	4.19726	0.961819	3.91866	0.81304	1.33542	1.00543	2.33655	1.783	0.762627	3.05537	1.29982	1.14702	0.699783	0.626883	4.40829	0.379769	1.21961
SM(d41:6)	SM	M+H	C46 H84 O6 N2 P1	16.7736	55.7261	C	791.608	14.2413	0.374801	0.50136	0.413635	0.699968	0.34885	0.543715	0.281842	0.147651	0.216169	0.359958	0.374522	0.315285	0.375056	0.271394	0.622348	0.370787	0.436011	0.285294	0.216627	0.705529	0.487424	0.440362	0.543753	0.351289	0.648555	0.401055	0.591702	0.233687	0.147406	0.241158	0.431655	0.138599	0.377858	0.436908	0.235887	0.228108	0.408516	0.372952	0.348109	0.15293	0.297533
SM(d42:1)	SM	M+H	C47 H96 O6 N2 P1	49.4538	100	C	815.699	17.679	7.26066	9.76097	5.07297	7.15601	5.7967	14.2185	3.77777	6.30238	3.59968	5.80925	5.42864	3.47526	5.36523	9.06943	4.86894	9.55838	10.7864	2.74361	2.61075	10.8985	8.5104	7.9894	6.95422	8.66856	24.5473	8.53537	32.5699	8.54545	6.79302	13.8695	14.0783	14.7799	15.8942	13.8334	29.7848	24.7506	12.3165	25.1752	16.0089	16.066	20.7023
SM(d42:2)	SM	M+H	C47 H94 O6 N2 P1	49.2968	100	C	813.683	16.5911	34.0818	5.52747	15.3383	21.0484	20.067	26.007	12.7735	12.1783	14.2417	21.2975	28.8657	12.1793	27.2963	27.5552	17.6588	16.7065	19.0494	9.32763	11.0966	25.2791	24.8622	26.5468	24.8185	18.9646	69.2633	34.687	60.5073	30.3514	22.0038	54.499	34.9753	27.7853	24.2563	55.8591	50.2076	51.3921	27.9636	26.9519	25.7097	17.2891	23.2404
SM(d42:3)	SM	M+H	C47 H92 O6 N2 P1	39.5527	98.8817	C	811.667	15.4433	40.9782	28.3888	26.8566	34.1618	29.1041	37.7567	21.3749	14.8242	17.3317	37.2068	27.6427	19.7668	28.832	32.6495	33.3335	27.0241	31.5959	15.5532	14.4591	28.0308	29.9269	37.2184	30.3267	26.9718	64	28.2443	70.0494	25.4455	23.8211	44.0881	32.9553	26.5782	27.9726	57.3287	56.2231	39.0424	31.7666	31.3088	29.6152	17.4413	25.6162
SM(d42:4)	SM	M+H	C47 H90 O6 N2 P1	39.1404	98.7295	C	809.651	14.3832	0.706298	1.06281	0.938165	0.547092	0.449867	1.40066	0.841464	0.322826	0.743688	0.608126	1.38975	0.739551	1.40355	0.6053	0.977578	1.04239	1.21783	0.523018	0.493034	1.20883	0.971153	1.1337	0.831371	0.988336	1.83869	0.665646	2.16782	0.479186	0.545981	1.11052	0.734387	0.796399	0.667417	0.846929	1.05107	1.17562	1.00047	1.70957	1.43486	0.879342	1.27381
SM(d42:5)	SM	M+H	C47 H88 O6 N2 P1	38.9939	97.4847	C	807.636	13.4152	0.369151	0.345181	0.430151	1.28965	0.370005	1.0115	0.209062	0.267817	0.546659	0.0457869	0.54565	0.217719	0.467842	0.434968	0.447704	0.317247	0.44643	0.176646	0.375822	0.46082	1.06858	0.474359	0.648335	0.282798	0.457986	0.619008	2.21369	0.519668	0.297229	0.787474	0.66306	0.6925	0.719873	0.39846	1.11941	0.531229	0.705148	1.24627	1.20879	0.388599	1.11578
SM(d42:7)	SM	M+H	C47 H84 O6 N2 P1	30	100	C	803.605	12.8207	0.222935	0.219332	0.0948215	0.191193	0.227712	0.250679	0.401541	0.0574711	0.17294	0.251831	0.241185	0.136059	0.19626	0.138463	0.201962	0.241271	0.194679	0.142364	0.108511	0.219401	0.218708	0.152361	0.178553	0.183811	0.0780999	0.135757	0.0799052	0.133705	0.0492957	0.181858	0.0481913	0.092523	0.141861	0.18883	0.182346	0.170519	0.111512	0.157022	0.0599211	0.102331	0.0690255
SM(d32:2)	SM	M+H	C37 H74 O6 N2 P1	39.0485	97.9316	C	673.527	9.40986	0.170325	0.0727357	0.0847984	0.104628	0.0280204	0.1559	0.0764982	0.0303656	0.0465843	0.110133	0.0412375	0.0533455	0.0346798	0.106751	0.0455519	0.0989716	0.104442	0.0588349	0.0734693	0.0472245	0.0958052	0.0447153	0.0926573	0.0285318	0.230987	0.0334476	0.30543	0.104381	0.0704128	0.186154	0.160125	0.0893974	0.114547	0.239996	0.114731	0.197156	0.115232	0.1623	0.183056	0.12953	0.0709785
SM(d34:2).1	SM	M+H	C39 H78 O6 N2 P1	39.6287	100	C	701.559	11.002	0.0110688	0.0124654	0.00641569	0.0117362	0.0119319	0.0125968	2.95418	0.0071165	1.47212	7.08944	0.01121	0.00653285	0.0107565	0.00701921	0.0106606	4.70135	0.0100692	0.00661076	1.66079	2.82681	0.0104541	2.97211	6.74513	2.24234	5.25923	5.22876	6.7051	3.77858	3.62207	6.85056	5.46052	2.43715	2.43874	7.01467	5.6901	5.37142	4.45322	6.95295	9.65284	2.9367	8.59574
SM(d40:5)	SM	M+H	C45 H84 O6 N2 P1	12.9843	32.3798	B	779.603	14.1164	0.227849	0.192321	0.162572	0.148569	0.300194	0.253711	0.128075	0.138032	0.0518205	0.397804	0.206555	0.17293	0.143497	0.124359	0.201109	0.127428	0.235496	0.140768	0.0795656	0.204614	0.172665	0.185108	0.299286	0.259548	0.293072	0.188221	0.398178	0.128134	0.171388	0.286233	0.159262	0.169416	0.114347	0.446893	0.280355	0.156507	0.122167	0.319557	0.110719	0.124126	0.104358
SM(d42:5).1	SM	M+H	C47 H88 O6 N2 P1	16.7244	55.7479	B	807.635	15.4965	0.5726	0.249401	0.282486	0.278054	0.293832	0.435162	0.175425	0.187691	0.153023	0.456782	0.262965	0.213126	0.327941	0.388348	0.319648	0.391609	0.534681	0.246099	0.170601	0.36991	0.333121	0.372361	0.266736	0.275627	0.726653	0.3613	0.637678	0.117399	0.130156	0.546865	0.204228	0.177992	0.330166	0.486634	0.845119	0.535833	0.362456	0.752857	0.817908	0.272668	0.712357
SM(d42:6)	SM	M+H	C47 H86 O6 N2 P1	17.0289	42.4662	B	805.623	13.9205	0.8643	0.533595	0.580057	0.872015	0.618549	0.792665	0.677611	0.327548	0.637141	0.714659	0.929644	0.567314	0.780684	0.670561	0.71249	0.581271	0.773668	0.299646	0.468052	0.644929	0.755903	0.889585	0.720126	0.672046	0.0474453	0.0177142	0.0045715	0.0103682	0.0207196	0.00546775	0.0181151	0.00243091	0.0265181	0.00200073	0.00262302	0.00619897	0.0509409	0.012254	0.00206299	0.00134789	0.007887
SM(d43:1)	SM	M+H	C48 H98 O6 N2 P1	40	100	C	829.715	18.057	0.446711	0.200466	0.200014	0.309153	0.535994	0.204941	0.146272	0.121275	0.261784	0.149217	0.14303	0.1401	0.197251	0.124826	0.355794	0.330665	0.396461	0.0780762	0.0882935	0.296497	0.251297	0.505178	0.390932	0.150363	0.728073	0.376756	1.37178	0.450769	0.482307	0.599899	0.428102	0.420519	0.533294	1.01011	0.74702	0.630845	0.233287	0.699734	0.53738	0.337932	0.762812
SM(d43:2)	SM	M+H	C48 H96 O6 N2 P1	40	100	C	827.699	17.0308	0.177269	0.0820125	0.226862	0.182759	0.172961	0.184904	0.100153	0.0740241	0.0919881	0.223957	0.129844	0.108241	0.141448	0.15429	0.130686	0.120963	0.1362	0.0424827	0.0381288	0.165321	0.0708757	0.100636	0.0801027	0.104358	0.232421	0.165964	0.292818	0.220537	0.119712	0.424621	0.140448	0.229993	0.224995	0.259384	0.390547	0.328283	0.280618	0.212166	0.38867	0.126435	0.388335
SM(d43:3)	SM	M+H	C48 H94 O6 N2 P1	39.4588	98.6471	C	825.684	15.9852	0.186143	0.118239	0.119978	0.256705	0.191692	0.179061	0.177828	0.1116	0.196059	0.303831	0.12394	0.168581	0.243768	0.12553	0.252529	0.104669	0.208475	0.132786	0.0525102	0.194211	0.231123	0.263289	0.122428	0.302007	0.316785	0.145487	0.569281	0.15181	0.205668	0.224165	0.165243	0.0271158	0.39456	0.5213	0.253392	0.219443	0.151899	0.542444	0.438907	0.132871	0.599085
SM(d43:4)	SM	M+H	C48 H92 O6 N2 P1	18.5346	61.782	C	823.665	17.1326	0.513963	0.0984728	0.359813	0.651814	0.468152	0.796948	0.33903	0.320986	0.236842	0.6288	0.488969	0.328179	0.368988	0.379452	0.494677	0.455864	0.594702	0.273008	0.180111	0.576124	0.486523	0.663861	0.664328	0.487945	0.591066	0.307316	0.80075	0.553907	0.326988	0.621731	0.331361	0.600122	0.316894	0.645048	0.671279	0.536969	0.305669	0.810341	0.448725	0.600522	0.545837
SM(d43:5)	SM	M+H	C48 H90 O6 N2 P1	5.06906	25.3453	C	821.649	16.0673	0.320775	0.224633	0.22051	0.194031	0.144028	0.334387	0.119758	0.0688515	0.0711851	0.274344	0.1315	0.18752	0.170709	0.1332	0.30272	0.229457	0.242546	0.0918845	0.130133	0.20468	0.177897	0.28685	0.32609	0.239571	0.24461	0.261432	0.812445	0.258353	0.0799993	0.299576	0.338356	0.253733	0.0800569	0.611343	0.366436	0.347924	0.144142	0.256336	0.338629	0.225932	0.214962
SM(d38:1)	SM	M+H	C43 H88 O6 N2 P1	39.6166	99.0416	C	759.636	15.3147	1.65165	2.39264	0.873556	2.79877	1.37509	2.05552	1.4947	0.689092	1.31485	2.94718	2.49103	2.05052	2.41563	2.36657	1.13075	1.87317	1.22343	1.59953	1.00523	2.73064	0.979162	3.04991	1.5753	2.79876	4.41927	0.928212	1.95598	0.769795	2.19214	4.21403	0.758752	2.07292	0.617831	3.45945	1.47403	1.44969	0.729624	2.91834	2.77918	1.57281	1.21043
SM(d44:2)	SM	M+H	C49 H98 O6 N2 P1	40	100	C	841.715	17.5649	0.110327	0.140822	0.0635116	0.193716	0.153164	0.110459	0.100106	0.0445807	0.0814826	0.123641	0.155339	0.0910121	0.14496	0.0774225	0.114487	0.0684777	0.136026	0.0908558	0.0323298	0.182188	0.117202	0.107756	0.157848	0.0996181	0.41313	0.199861	0.565074	0.217345	0.185396	0.378602	0.261826	0.250183	0.209467	0.292615	0.398081	0.3028	0.225106	0.336355	0.28931	0.223452	0.240472
SM(d44:3)	SM	M+H	C49 H96 O6 N2 P1	39.0306	97.5766	C	839.698	16.5387	0.472926	0.450543	0.32714	0.416295	0.343416	0.448693	0.232432	0.25364	0.258982	0.328139	0.361285	0.220177	0.363923	0.496727	0.363552	0.283656	0.388004	0.157809	0.149889	0.398925	0.351699	0.551321	0.305187	0.343272	0.617204	0.516533	1.2646	0.458548	0.385057	0.444951	0.315283	0.499258	0.514137	0.728024	0.937669	0.733763	0.261089	0.957906	0.818459	0.261798	0.379688
SM(d44:5)	SM	M+H	C49 H92 O6 N2 P1	21.8128	72.7094	C	835.666	16.4474	3.08379	1.99256	1.9148	3.33746	2.91419	4.21056	1.66823	1.42079	1.33603	3.42963	2.52323	1.86376	2.38431	2.73542	2.59172	2.43201	2.77995	1.26385	0.872803	2.71052	2.13015	3.3695	3.87122	2.24065	7.21908	1.91544	5.04311	1.80031	2.53554	3.62564	1.91488	2.16959	2.73268	5.76812	8.68145	5.11337	3.09255	3.40854	5.36578	2.07918	4.65926
SM(d44:6)	SM	M+H	C49 H90 O6 N2 P1	29.8744	83.2026	C	833.65	15.3185	2.51176	1.78175	1.60674	2.1546	1.74516	2.29542	1.22173	0.903328	0.96872	2.2042	3.38402	1.21067	3.34504	1.76882	1.99085	1.59986	1.80064	1.63465	0.877685	3.17572	3.16576	2.20298	3.16085	1.48537	6.82706	1.67632	7.92401	1.51484	1.2506	2.48029	1.82986	1.4809	1.55841	5.66363	3.96185	2.21365	1.65959	5.34101	2.50902	1.49733	2.86614
SM(d38:2)	SM	M+H	C43 H86 O6 N2 P1	39.5269	98.8834	C	757.621	14.0478	3.60263	2.36538	1.8204	2.10184	2.61978	3.20557	1.44471	1.44295	1.03526	4.22139	2.40907	2.10203	1.8998	1.95077	2.46931	1.65462	3.35152	1.90149	1.14603	2.35652	2.23033	2.78795	3.7698	2.79378	3.15749	1.93969	4.39282	1.29298	1.49541	2.92457	1.4153	1.57129	1.16186	4.38167	2.95165	3.83391	1.35153	2.53767	2.99526	1.38722	3.26758
SM(t34:0).1	SM	M+H	C39 H82 O7 N2 P1	39.0033	97.9672	C	721.585	11.6368	0.000505078	0.195977	0	0	0.282317	0	0.267459	0.198128	0.197828	0.278295	0	0	0	0	0.000106944	0.29166	0.000519987	0.231917	0.375399	0.21567	0	0.24185	0.30744	0.35496	0.774115	0.77412	1.01632	0.400818	0.341557	0.722251	0.507405	0.48235	0.527385	0.600628	1.15164	0.961951	0.737629	0.744235	0.703511	0.48542	0.584578
SM(t42:0)	SM	M+H	C47 H98 O7 N2 P1	12.5975	35.9917	C	833.711	17.1519	0.0143242	0.00235393	0.0233434	0.0245865	0.0235288	0.0314549	0.00546732	0.0175839	0.0152938	0.0222921	0.0274518	0.00607556	0.028459	0.0200692	0.0090645	0.0109415	0.0269668	0.00541716	0.00577043	0.0284881	0.0214192	0.0263497	0.018115	0.0178988	0.0689167	0.0122207	0.0317497	0.0266114	0.00773	0.0187524	0.0337034	0.0420687	0.0344135	0.0514419	0.0747689	0.0452326	0.0338674	0.0479861	0.047455	0.0382382	0.0363674
SM(t42:1).1	SM	M+H	C47 H96 O7 N2 P1	26.5903	66.4757	B	831.694	17.3963	0.0607359	0.0319414	0.0620927	0.0882582	0.0519975	0.201916	0.0454786	0.0295004	0.0751246	0.0595948	0.0254882	0.0833894	0.0912223	0.0287488	0.0970859	0.120792	0.116713	0.0408551	0.0283447	0.120621	0.0725985	0.0667654	0.070854	0.0169484	0.111772	0.0439144	0.192091	0.0747024	0.0535367	0.27998	0.0993826	0.0505174	0.136962	0.246459	0.0706634	0.247782	0.107742	0.107812	0.149621	0.152968	0.197458
SM(t34:1).1	SM	M+H	C39 H80 O7 N2 P1	39.5912	98.978	C	719.571	11.9021	0.0113073	1.23237	0.025312	0.010161	1.38708	0.0224438	1.03516	0.637458	0.681472	1.75853	0.0109521	0.0120985	0.0180159	0.0173059	0.0192379	1.21334	0.0130739	0.950663	1.01301	1.56154	0.0170033	1.8402	1.64316	0.855964	2.09508	1.19159	2.79961	1.61889	1.11842	1.36409	1.53733	1.02457	1.22871	4.43142	2.3101	3.34341	1.4549	2.29564	2.70649	1.35459	2.41629
SM(t36:2).1	SM	M+H	C41 H82 O7 N2 P1	27.7198	92.3994	C	745.587	13.5508	4.19187	2.9021	4.44743	4.29824	4.57157	2.44873	2.42139	2.10167	1.76399	2.58637	3.47534	3.3261	4.12723	2.69829	4.52806	3.01804	5.53114	3.33515	2.11224	3.72489	5.84309	4.3794	3.69758	2.08671	7.83424	7.22411	13.0132	5.99656	3.73496	3.53896	4.35161	5.36324	4.09188	6.76095	5.68364	5.0244	7.28671	7.49813	7.4176	4.93221	5.61554
SM(t40:7)	SM	M+H	C45 H80 O7 N2 P1	38.7605	97.27	C	791.569	13.24	0.190171	0.19616	0.226563	0.168389	0.165359	0.252849	0.29764	0.195941	0.157431	0.150905	0.235585	0.0957131	0.0813726	0.204141	0.296198	0.107035	0.195531	0.143154	0.139088	0.126585	0.143792	0.248566	0.282928	0.135336	0.333484	0.592385	0.492628	0.379647	0.370781	0.348314	0.439824	0.381438	0.517061	0.35383	0.358775	0.341634	0.270272	0.513944	0.508604	0.321519	0.446536
SM(t42:1).2	SM	M+H	C47 H96 O7 N2 P1	40	100	C	831.695	15.842	0.19415	0.103536	0.133254	0.137664	0.10235	0.103344	0.0933377	0.051736	0.0872087	0.142473	0.185393	0.0495024	0.199392	0.0972813	0.138327	0.142834	0.124029	0.0787139	0.0485501	0.149438	0.135528	0.0924695	0.0841749	0.121887	0.232931	0.127588	0.297638	0.117672	0.0876858	0.182709	0.117399	0.136791	0.116783	0.187878	0.22644	0.180171	0.154281	0.21698	0.177847	0.134398	0.137706
SM(t42:3).1	SM	M+H	C47 H92 O7 N2 P1	39.5597	98.8992	C	827.665	14.9218	0.356023	0.0522605	0.0765891	0.188153	0.0467835	0.341285	0.0809576	0.0463665	0.130219	0.330035	0.0168909	0.126377	0.140247	0.0818621	0.26109	0.224335	0.209677	0.0619342	0.0459823	0.262249	0.120775	0.0767727	0.088809	0.0185281	0.451189	0.0344315	0.220166	0.103583	0.0326622	0.270607	0.135891	0.0457548	0.178409	0.544505	0.151692	0.404764	0.216705	0.146918	0.270462	0.210937	0.301406
SM(t42:6)	SM	M+H	C47 H86 O7 N2 P1	39.4692	98.9441	C	821.619	14.2503	1.58384	2.95449	1.80738	1.02769	1.90105	2.60494	1.29551	1.3615	1.05717	1.68635	2.0979	1.98206	1.08324	0.886022	3.24471	0.808882	2.53705	1.44414	0.926896	1.0633	1.99514	1.67607	6.57966	1.15661	4.42256	3.02613	3.1241	1.38813	1.29968	2.21437	1.60041	2.0792	2.31125	2.80688	2.72934	4.82985	1.78025	2.92652	4.03066	1.4422	3.28034
SM(t42:7)	SM	M+H	C47 H84 O7 N2 P1	39.516	98.7901	C	819.604	13.2897	0.644838	0.648732	0.315348	0.622011	0.411224	0.507773	0.368822	0.291857	0.347919	0.487364	0.531729	0.261759	0.387244	0.77006	0.698475	0.302193	0.499504	0.487186	0.191074	0.511646	0.365073	0.836951	0.536402	0.330245	0.807764	0.822175	1.04194	0.516811	0.38604	0.79162	0.436138	0.416951	0.592735	0.723568	0.889539	1.06681	0.456731	1.14177	0.740395	0.518078	1.00805
TG(38:0)	TG	M+NH4	C41 H82 O6 N1	26.5686	33.6755	A	684.614	18.2576	0.0272763	0.0108395	0.0285549	0.0154433	0.0249003	0.020655	0.0151155	0.0113046	0.0101712	0.0317397	0.0233212	0.0257145	0.0187022	0.0325978	0.0228118	0.0141786	0.0147443	0.0134389	0.0142825	0.0153157	0.0181511	0.0245507	0.0165518	0.0210566	0.0223002	0.000360759	0.0276836	0.00376299	0.00322688	0.00459453	0.0078482	0.000340408	0.00324543	0.00578444	0.0262446	0.00388816	0.00484966	0.0139772	0.00474297	0.00985448	0.00309622
TG(34:1)	TG	M+NH4	C37 H72 O6 N1	15.6619	39.6131	B	626.536	15.4532	0.00775733	0.00726124	0.0165811	0.0162607	0.0130857	0.0155496	0.0122911	0.0142143	0.0131848	0.0165972	0.0147602	0.00733258	0.0126172	0.0143996	0.0173309	0.00606243	0.0119818	0.0152069	0.0135719	0.0118667	0.0115074	0.0157645	0.0134536	0.0126299	0.00558226	0.012775	0.018361	0.00359828	0.0101309	0.00386705	0.0120125	0.0172272	0.0117144	0.00617533	0.0210547	0.00555617	0.0230063	0.0224401	0.0108345	0.0170658	0.0082674
TG(36:2)	TG	M+NH4	C39 H76 O5 N1	18.9041	62.7747	C	638.572	16.3346	0.0883248	0.0150919	0.0371796	0.0456357	0.0393632	0.0418399	0.00607548	0.0294312	0.0258998	0.0479621	0.041109	0.0136847	0.0516224	0.0454145	0.0417464	0.012702	0.0192053	0.0281115	0.076073	0.161619	0.0283303	0.0338549	0.0267065	0.0174977	0.0963349	0.0768975	0.0556554	0.050015	0.0689724	0.13352	0.0933906	0.0255144	0.161737	0.100333	0.255863	0.0340104	0.125105	0.146187	0.0448959	0.0449387	0.0238254
TG(36:3)	TG	M+NH4	C39 H74 O5 N1	14.3445	47.6337	C	636.554	15.3504	0.143582	0.3067	0.157396	0.143769	0.285486	0.534799	0.130159	0.16024	0.147694	0.173466	0.162069	0.748526	0.504973	0.183889	0.321361	0.290903	0.138348	0.131262	0.196819	0.548299	0.251349	0.252669	0.135098	0.127419	0.222184	0.376372	0.410114	0.05024	0.215074	0.224675	0.426615	0.212419	0.545054	0.18456	1.00299	0.10594	0.42061	0.436908	0.299274	0.415687	0.0781329
TG(38:5)	TG	M+NH4	C41 H74 O5 N1	11.9259	43.3854	C	660.556	14.8067	0.148359	0.151606	0.151739	0.130757	0.119914	0.103119	0.0448261	0.0907792	0.060835	0.149774	0.134043	0.177054	0.136135	0.111146	0.160829	0.100803	0.0678184	0.0939659	0.0880787	0.10714	0.0785946	0.0970192	0.0746912	0.0577354	0.064281	0.133835	0.066211	0.0392839	0.0551149	0.0733854	0.0320113	0.0483206	0.079055	0.0258931	0.0912671	0.0691275	0.159534	0.124231	0.0388309	0.0694391	0.0417025
TG(46:2)	TG	M+NH4	C49 H94 O6 N1	35.2432	50.9078	A	792.707	19.6377	0.24762	0.0351747	0.0641939	0.103723	0.0306449	0.120583	0.0185593	0.0432753	0.0502818	0.0332434	0.0328953	0.17631	0.179688	0.283584	0.170813	0.0624162	0.011873	0.0460323	0.0525087	0.0324001	0.0918766	0.0539706	0.0281967	0.0378056	0.0722218	0.0800553	0.470272	0.0277513	0.0596544	0.106241	0.0801634	0.0992559	0.0551446	0.0317406	0.0751915	0.0687553	0.152647	0.157177	0.0541112	0.0583173	0.0185335
TG(50:4)	TG	M+NH4	C53 H98 O6 N1	65.7445	72.7121	A	844.738	19.6906	3.25972	1.04318	2.22374	1.44046	1.57676	2.18077	0.679532	1.92495	0.905847	1.93097	2.68301	3.58798	2.15333	2.91478	1.97848	0.927957	0.542287	1.10853	1.93734	2.39065	3.25747	1.75326	0.627554	1.31776	1.38457	2.54387	5.9397	0.540883	1.56168	2.05491	2.36599	2.08148	3.64966	1.21128	5.0053	0.926311	3.47078	3.04769	1.16324	1.92575	0.488477
TG(52:2)	TG	M+NH4	C55 H108 O5 N1	7.22555	35.1458	C	862.822	21.5156	0.0651658	0.0133035	0.0193079	0.0136497	0.0367824	0.0209702	0.0209381	0.0632723	0.0248499	0.0288779	0.0432228	0.0329125	0.0577408	0.0210807	0.0285225	0.0146825	0.0088919	0.0175506	0.0315789	0.0436701	0.0175745	0.0171973	0.0495495	0.0148645	0.118673	0.0391659	0.103926	0.0142038	0.108169	0.08891	0.124721	0.216607	0.213441	0.0258468	0.212951	0.143749	0.22593	0.143771	0.078908	0.0263103	0.00973627
TG(49:1)	TG	M+NH4	C52 H102 O6 N1	10.2999	50.2582	C	836.769	20.8146	0.246895	0.167964	0.238584	0.073171	0.254579	0.270603	0.080548	0.154895	0.0664876	0.348679	0.280079	0.181078	0.167518	0.322924	0.142989	0.154267	0.0545621	0.183404	0.152713	0.287301	0.334359	0.120811	0.0979162	0.06694	0.20052	0.158418	0.323391	0.0344917	0.15907	0.142904	0.131802	0.147196	0.233138	0.115035	0.306396	0.0855717	0.317171	0.325402	0.105929	0.123015	0.0498173
TG(47:1)	TG	M+NH4	C50 H98 O6 N1	33.4796	56.5359	A	808.74	20.3329	0.0365866	0.0270015	0.0375696	0.0216178	0.0276479	0.0947034	0.0141983	0.046251	0.0216233	0.04887	0.02532	0.0369564	0.0795062	0.0511587	0.0320978	0.0195934	0.0248273	0.0218174	0.066831	0.0551342	0.0824691	0.130342	0.0166851	0.0354926	0.166127	0.0601143	0.12504	0.00736121	0.0424907	0.0144007	0.0192633	0.0151402	0.0289472	0.0147336	0.0352751	0.0154385	0.03208	0.143653	0.0154023	0.0147508	0.00935397
TG(47:2)	TG	M+NH4	C50 H96 O6 N1	22.0249	55.1216	A	806.721	19.9232	0.0801082	0.0252981	0.022327	0.0330473	0.0429152	0.0511578	0.00752895	0.0293891	0.0114137	0.0482264	0.0322181	0.0638825	0.0540092	0.0665882	0.0363955	0.0160308	0.0156917	0.0260833	0.0484744	0.0336378	0.0550988	0.0969942	0.0159829	0.0119949	0.125834	0.045885	0.123712	0.0210631	0.0193843	0.0372759	0.0207673	0.0473536	0.061425	0.0397965	0.0923898	0.0521603	0.0680776	0.0982888	0.0305547	0.0314883	0.0184349
TG(47:0)	TG	M+NH4	C50 H100 O6 N1	20.7484	52.2227	A	810.753	20.8121	0.0423907	0.0292409	0.0384934	0.0393538	0.043221	0.122293	0.0195319	0.0293775	0.0263814	0.04473	0.0262827	0.0857349	0.0579989	0.072292	0.0270724	0.0215461	0.0308493	0.0268797	0.0514545	0.046478	0.0455466	0.117899	0.013175	0.0290104	0.097682	0.0297767	0.0733687	0.0153928	0.0282987	0.0345287	0.02841	0.0246651	0.0626771	0.0277051	0.0523155	0.016806	0.0527965	0.0808463	0.0236436	0.0359692	0.0119345
TG(48:0)	TG	M+NH4	C51 H102 O6 N1	9.02038	69.9121	A	824.768	20.9166	1.59339	0.607804	1.48249	0.950414	0.715494	1.74429	0.443995	0.99889	0.711179	1.24049	0.757081	2.19417	1.44723	2.11285	1.09848	0.51493	0.555049	0.606201	1.18298	1.10423	1.26959	1.15173	0.468464	0.633601	0.715128	0.561916	2.01922	0.334443	0.770544	1.20912	1.21099	0.496482	1.58214	0.448261	2.23228	0.634329	1.15337	2.69012	0.935064	0.536971	0.331631
TG(50:1)	TG	M+NH4	C53 H104 O6 N1	23.9726	59.9962	A	850.784	20.9097	16.2706	5.97257	8.56064	5.38215	8.45843	15.7761	4.652	6.21536	6.08066	21.2115	11.2529	12.5697	7.99979	15.6051	6.66188	8.16207	6.43491	6.98813	8.83278	17.2167	8.58008	10.3243	6.5453	7.2505	7.19622	5.62167	10.7251	1.90459	6.33623	9.63934	7.61248	4.70072	7.80511	3.86094	18.5327	3.16715	10.8566	14.9291	6.49902	5.55377	1.7049
TG(51:3)	TG	M+NH4	C54 H102 O6 N1	64.8016	72.6114	A	860.769	20.3504	1.02826	0.386034	0.426548	0.588447	0.729558	0.731888	0.252148	0.625949	0.225285	1.15419	1.1256	1.32445	1.06411	0.978229	0.75127	0.418361	0.362504	0.47153	0.787733	0.911811	0.885574	0.680332	0.392147	0.381943	0.588813	0.781744	1.65077	0.191958	0.705807	0.655481	0.554577	0.65241	1.13326	0.530418	1.38301	0.333426	1.32973	1.18408	0.47633	0.722479	0.23232
TG(51:4)	TG	M+NH4	C54 H100 O6 N1	38.2292	63.6409	A	858.753	20.1318	0.579999	0.215838	0.375861	0.326822	0.406867	0.376703	0.13048	0.352901	0.208331	0.754589	0.597798	0.779708	0.563969	0.429718	0.327607	0.225935	0.168924	0.24962	0.321523	0.554876	0.404224	0.491478	0.210212	0.215096	0.752614	0.424224	0.594287	0.18247	0.388362	0.664512	0.781904	0.931182	1.34946	0.874864	1.84669	0.281293	0.637342	1.14317	0.448245	0.724647	0.107426
TG(51:4).1	TG	M+NH4	C54 H100 O6 N1	58.2694	72.2932	A	858.753	19.9227	0.302679	0.107956	0.19609	0.175911	0.2467	0.195613	0.0698102	0.183383	0.127405	0.397474	0.361232	0.400157	0.289963	0.253606	0.197521	0.118303	0.0834365	0.148764	0.194755	0.275277	0.240643	0.243536	0.102374	0.107738	0.362253	0.704221	0.953221	0.084365	0.613944	0.314226	0.368556	0.43408	0.622693	0.403477	0.828799	0.133624	1.02373	0.899854	0.203679	0.323789	0.169586
TG(53:6)	TG	M+NH4	C56 H100 O6 N1	16.385	68.6352	C	882.753	19.5307	0.151056	0.0875168	0.0760029	0.115458	0.0670097	0.0821273	0.0965455	0.0564388	0.043585	0.122876	0.149993	0.126538	0.0776662	0.176425	0.146813	0.0848305	0.0806204	0.0600374	0.097952	0.12369	0.0769701	0.130392	0.121136	0.0758287	0.196354	0.108346	0.274183	0.0713821	0.0936676	0.152619	0.198414	0.096038	0.123667	0.0666299	0.184771	0.0985473	0.147889	0.157989	0.0733748	0.133285	0.0551092
TG(39:1)	TG	M+NH4	C42 H82 O6 N1	21.666	72.6835	B	696.614	16.8743	0.00319239	0.00944146	0.00490306	0.00617145	0.0181972	0.0239373	0.0092094	0.000996392	0.0137668	0.00977392	0.00536252	0.0740413	0.0119942	0.0086268	0.00705363	0.0246631	0.00808417	0.0308046	0.0026414	0.0032271	0.00579831	0.00985644	0.0100957	0.0119374	0.0013759	0.00258839	0.0546147	0.00301327	0.00427427	0.00855354	0.00346977	0.00275182	0.00189268	0.00195863	0.00632719	0.0011326	0.00860996	0.0589844	0.00601463	0.00461057	0.00400328
TG(39:0)	TG	M+NH4	C42 H84 O6 N1	11.086	36.6	B	698.629	17.0559	0.0434318	0.0275534	0.0816755	0.0237448	0.0379613	0.0793235	0.0659148	0.0621011	0.03555	0.0220899	0.0316593	0.0948531	0.0135237	0.0361846	0.0554937	0.0194782	0.0850678	0.0577184	0.0116166	0.0380177	0.0141165	0.0377009	0.0233306	0.019078	0.000203337	0.000616841	0.0646382	0.0023342	0.000416394	0.0031127	0.000348417	0	0	0.000527644	0.00518607	0.00023514	0.00386563	0.0549889	0.0394671	0.010049	0.00543182
TG(36:0)	TG	M+NH4	C39 H78 O6 N1	23.3603	39.8385	A	656.583	17.3945	0.0298194	0.014875	0.0714679	0.017505	0.0165289	0.0425454	0.026143	0.0264303	0.0176685	0.0323229	0.0173725	0.0137035	0.0100707	0.0595206	0.0211282	0.0437793	0.0268225	0.0317661	0.0228329	0.0248514	0.0377222	0.0280921	0.0278426	0.019615	0.0177544	0.00748444	0.0239524	0.00678067	0.0138813	0.0102932	0.0152508	0.00452118	0.0088877	0.0151338	0.00874811	0.00129844	0.0132107	0.0101967	0.0131201	0.0061999	0.00379453
TG(40:0)	TG	M+NH4	C43 H86 O6 N1	37.2303	47.1307	A	712.645	18.9725	0.00592694	0.00467916	0.00679603	0.00758084	0.00471014	0.00750186	0.00547014	0.00472311	0.00482973	0.00494309	0.00381243	0.00704273	0.00511813	0.00470479	0.00679468	0.0045911	0.00699185	0.00506467	0.00481376	0.00519214	0.00489145	0.00461431	0.00603529	0.00508345	0.00387246	0.00638016	0.00889811	0.00373303	0.00760264	0.007098	0.00858294	0.00688773	0.00364039	0.00175796	0.0131387	0.00465299	0.0113984	0.0135549	0.00227961	0.00682165	0.00288324
TG(42:0)	TG	M+NH4	C45 H90 O6 N1	23.346	39.7485	A	740.676	19.6002	0.00535321	0.00263049	0.000918911	0.00188832	0.00313044	0.00592747	0.00247365	0.00297478	0.0026576	0.00336711	0.00224192	0.00116908	0.00314694	0.00388982	0.00233273	0.00287312	0.00174972	0.00172179	0.00570131	0.00232766	0.000587909	0.00519512	0.00216456	0.00174403	0.00918784	0.0142304	0.00952327	0.00573697	0.0110615	0.00372305	0.00512223	0.0123708	0.0142547	0.00833746	0.0199897	0.00299923	0.00853796	0.0132932	0.00319088	0.00274925	0.00541129
TG(44:0)	TG	M+NH4	C47 H94 O6 N1	38.8744	49.0297	A	768.707	20.1	0.0172117	0.0245596	0.0282666	0.0173287	0.0200127	0.062063	0.0150666	0.00873855	0.01552	0.0200995	0.00884674	0.0271892	0.0280039	0.0353663	0.0202213	0.0128511	0.01128	0.0139107	0.0202697	0.019073	0.0287103	0.0360235	0.0143469	0.018316	0.0714774	0.0319847	0.0850052	0.00943212	0.0230829	0.0296767	0.0247757	0.0207789	0.0250563	0.0142156	0.0343228	0.0135572	0.0114264	0.0680176	0.0174172	0.0192023	0.0132588
TG(46:1)	TG	M+NH4	C49 H96 O6 N1	44.7869	64.4397	A	794.723	20.1201	0.157597	0.0532913	0.140315	0.0429367	0.0452234	0.191381	0.0159563	0.080011	0.0529446	0.0500051	0.0554893	0.13832	0.105414	0.152897	0.0379108	0.0490748	0.0336647	0.0237659	0.123674	0.0838998	0.111478	0.0604548	0.0349366	0.0614634	0.0796392	0.032698	0.215474	0.0274763	0.0434395	0.0898305	0.0708239	0.0503651	0.0349264	0.0311159	0.0545904	0.0168176	0.137722	0.103197	0.0746757	0.0572619	0.0142533
TG(46:0)	TG	M+NH4	C49 H98 O6 N1	55.7605	70.2402	A	796.738	20.6124	0.169563	0.0754173	0.171879	0.0824093	0.0619311	0.215276	0.0578768	0.0862602	0.0441628	0.123086	0.0481034	0.184035	0.160923	0.246659	0.112992	0.0694507	0.0626392	0.0585421	0.152172	0.091288	0.15945	0.142674	0.0462341	0.0838138	0.223969	0.101005	0.292889	0.0321562	0.0424662	0.107871	0.0770043	0.0960182	0.098008	0.0558561	0.0974016	0.0459562	0.24245	0.194558	0.0739588	0.0544054	0.0330903
TG(47:1).1	TG	M+NH4	C50 H98 O6 N1	23.7718	39.8554	A	808.738	20.3983	0.0310242	0.0257657	0.0366764	0.021952	0.0266804	0.100514	0.0134771	0.00933519	0.0203947	0.00935825	0.0268644	0.038125	0.0197647	0.0534895	0.0343716	0.0214812	0.00494993	0.0236045	0.0168359	0.0140513	0.0209339	0.0329679	0.0213074	0.00804354	0.0505182	0.0146053	0.0332973	0.0133302	0.029359	0.0060334	0.0339963	0.0107402	0.0498821	0.0270386	0.0634975	0.0277441	0.0624074	0.0481217	0.0276289	0.00740379	0.0183584
TG(48:2)	TG	M+NH4	C51 H98 O6 N1	44.4145	57.4189	A	820.737	20.3182	1.75662	0.270161	0.827077	0.673419	0.371481	1.36153	0.209058	0.493247	0.318099	0.574067	1.13249	0.919327	0.729063	1.9966	0.62189	0.295856	0.231329	0.354553	0.720238	1.31349	1.69369	1.20814	0.220539	0.814838	0.620796	0.568751	2.70662	0.15703	0.471772	0.73837	0.462587	0.52501	0.926837	0.418988	1.1229	0.317776	1.14739	1.19471	0.403017	0.557064	0.178419
TG(46:2).1	TG	M+NH4	C49 H94 O6 N1	38.0415	54.5053	A	792.706	19.8786	0.324125	0.0653555	0.170171	0.134391	0.146553	0.32639	0.0640602	0.12192	0.063734	0.0891605	0.0939323	0.237682	0.240477	0.376209	0.227443	0.0862132	0.0348193	0.126324	0.146066	0.095268	0.31994	0.152621	0.0549223	0.154653	0.129151	0.128246	0.71629	0.0432753	0.0968811	0.163744	0.12617	0.118634	0.105805	0.056545	0.146073	0.0687553	0.152647	0.266784	0.0541112	0.0586938	0.0304881
TG(46:3)	TG	M+NH4	C49 H92 O6 N1	25.4925	42.4624	A	790.69	19.195	0.149995	0.0205084	0.105429	0.0771753	0.0393112	0.0623512	0.0227746	0.0457546	0.0266681	0.0270666	0.0479114	0.092704	0.0577499	0.101652	0.056682	0.0429798	0.0096935	0.0324199	0.034161	0.0307382	0.0727818	0.0296745	0.0128213	0.0338913	0.0544308	0.0457274	0.102031	0.0353429	0.0220565	0.0572953	0.0279892	0.0517946	0.0531624	0.0399408	0.0920943	0.106595	0.122785	0.0773042	0.0270199	0.0481868	0.00609241
TG(49:0)	TG	M+NH4	C52 H104 O6 N1	59.0129	69.4137	A	838.785	21.1426	0.112325	0.0563732	0.0493201	0.119358	0.0863004	0.0666371	0.03991	0.0909485	0.0707655	0.147076	0.0840838	0.0987291	0.137248	0.0660164	0.0940822	0.0287024	0.0413247	0.0518745	0.0515384	0.0622396	0.0427328	0.104164	0.0448505	0.02542	0.0579655	0.0561159	0.0599674	0.0130029	0.0680259	0.0715374	0.0740988	0.0771359	0.128399	0.0612748	0.141889	0.0483195	0.188477	0.112772	0.0523455	0.0639781	0.0249255
TG(50:1).1	TG	M+NH4	C53 H104 O6 N1	71.2265	78.9468	A	850.785	21.0518	12.5032	2.63163	9.73288	4.67512	3.46016	5.13964	3.67437	3.94603	2.62907	7.35125	4.52014	14.1133	10.2677	6.2276	11.5119	2.45052	4.42566	5.20388	4.99597	5.15289	5.45005	3.8848	4.88936	2.8629	6.77094	6.89153	12.637	1.81376	6.09029	9.00398	6.06652	5.62075	9.07772	4.44251	16.1275	3.16778	11.9353	12.6794	5.47396	6.27599	1.93281
TG(50:2)	TG	M+NH4	C53 H102 O6 N1	68.6811	75.8773	A	848.769	20.7708	19.4592	8.61809	15.239	6.30987	7.39912	17.1353	3.69613	7.29674	9.44901	19.007	15.2152	24.05	16.9894	11.6856	14.101	4.52554	3.42508	6.25658	14.3794	17.0857	10.5782	7.73977	7.54005	6.19546	7.26451	7.76296	15.3602	2.19466	7.42141	8.14773	7.00429	6.66786	11.1009	5.49459	15.47	3.85618	15.2403	13.9725	5.69447	6.64529	1.9669
TG(50:3)		M+NH4	C53 H100 O6 N1	65.9641	72.7175	A	846.754	20.3647	10.1642	3.01063	8.86569	5.39798	4.67541	6.94919	2.69273	5.48524	4.06771	6.825	8.17155	11.3085	8.66776	10.4279	7.92746	4.09549	2.52994	4.3271	7.88902	7.0758	9.77993	6.42715	2.89978	4.45208	2.57971	2.50651	8.37855	0.63943	2.15495	2.97593	1.66849	1.94498	4.8856	1.67283	10.3411	1.2212	10.0807	9.24952	4.2575	2.68779	0.883947
TG(52:1)	TG	M+NH4	C55 H108 O6 N1	26.3866	44.3119	A	878.813	21.5756	5.71524	1.12863	2.46973	2.00574	2.53887	2.71028	1.33386	2.72203	1.29029	2.94082	3.90675	3.63333	2.96032	2.90302	3.6639	2.04153	2.15176	1.63323	2.52477	5.4034	2.1428	3.89184	1.27045	2.35813	4.31094	3.62976	9.6949	1.43242	1.9188	3.6995	3.92274	3.22648	6.42695	3.32029	10.2413	2.60515	10.3762	8.70556	2.2271	4.24514	1.0113
TG(54:1)	TG	M+NH4	C57 H112 O6 N1	15.7313	39.2132	B	906.845	21.8159	0.297408	0.122151	0.280502	0.226923	0.182259	0.278323	0.0971194	0.156663	0.160963	0.35493	0.27995	0.344441	0.322774	0.25868	0.186515	0.159511	0.165729	0.103848	0.254101	0.375954	0.175469	0.296322	0.153934	0.132011	0.184871	0.150091	0.376605	0.139922	0.275557	0.425046	0.177889	0.448922	0.274553	0.146804	0.411337	0.0925122	0.900908	0.383538	0.251162	0.191564	0.0676291
TG(54:6)	TG	M+NH4	C57 H102 O6 N1	31.0588	44.2552	A	896.77	20.296	0.725155	0.231045	0.448528	0.226045	0.415164	0.643267	0.121859	0.550122	0.211562	0.99713	0.311893	1.04563	0.489059	0.756202	0.234104	0.388366	0.319235	0.306425	0.577935	0.458563	0.235292	0.516142	0.177793	0.414718	1.1515	1.02827	1.1658	0.454632	0.724773	0.406762	0.740935	0.297464	0.442585	0.273922	1.9195	0.991088	1.91318	1.14056	0.461107	0.382487	0.187131
TG(50:2).1	TG	M+NH4	C53 H102 O6 N1	67.7092	77.9608	A	848.769	20.5717	19.4868	8.7723	15.1194	10.3823	11.7366	16.8941	5.9643	12.3741	9.44122	19.0304	14.756	24.4325	16.5554	19.0428	13.8061	7.3968	5.61763	10.1107	13.743	16.0859	10.6343	7.75497	7.09118	9.92425	10.1869	11.4676	21.4661	3.17397	10.7256	11.6665	6.78091	9.95042	15.0033	7.80505	14.7191	5.67196	19.5764	18.8613	5.29513	9.11996	2.67801
TG(50:3).1	TG	M+NH4	C53 H100 O6 N1	65.2701	73.2625	A	846.754	20.164	4.27087	2.45369	6.70791	4.14171	3.96882	5.69101	1.1071	4.5499	1.62692	5.7969	3.32378	8.32752	6.51279	7.96231	5.85493	2.45689	2.22874	2.26129	3.15207	5.6859	7.65624	4.48231	2.26608	3.48061	3.79645	3.31116	12.9097	0.84723	2.86227	3.97012	1.2392	2.58731	3.53937	2.17181	10.3916	1.62088	6.87251	5.19221	2.90115	4.1606	1.12611
TG(51:1)	TG	M+NH4	C54 H106 O6 N1	63.2845	79.1325	A	864.8	21.1581	0.261375	0.104822	0.222782	0.168011	0.207834	0.23152	0.0941798	0.141324	0.166964	0.419516	0.256439	0.477172	0.301451	0.263879	0.199558	0.110563	0.312614	0.106079	0.247454	0.6621	0.303143	0.135969	0.102084	0.162291	0.132229	0.122072	0.271137	0.0658078	0.170015	0.13859	0.112049	0.123915	0.247038	0.110798	0.359948	0.0733159	0.360716	0.296402	0.111	0.128807	0.0593793
TG(51:2)	TG	M+NH4	C54 H104 O6 N1	14.7072	48.8655	B	862.785	20.7213	0.608463	0.217613	0.461463	0.40483	0.493087	0.557273	0.177447	0.31207	0.260132	0.688184	0.617923	0.907347	0.775946	0.664557	0.425398	0.217315	0.235628	0.259505	0.504137	0.513474	0.472238	0.401544	0.214536	0.215336	0.6501	0.331591	1.41835	0.0916035	0.740584	0.331213	0.569607	0.328561	1.04804	0.597548	0.811383	0.33786	1.38435	0.596345	0.429479	0.595084	0.223212
TG(52:3)	TG	M+NH4	C55 H104 O6 N1	69.8744	77.1956	A	874.784	20.6499	65.9689	16.6138	47.2749	49.1591	21.8571	54.323	24.3211	23.2089	16.0827	33.6951	68.6803	89.501	50.4598	43.3908	35.29	27.5849	22.4952	43.0007	48.245	52.3097	59.0294	53.734	28.2893	25.9811	45.7297	30.1757	49.5158	13.7915	25.8284	28.8245	42.1618	25.6243	37.3082	40.1894	101.52	21.7012	52.7087	74.3244	29.7862	30.5174	13.5313
TG(52:4)	TG	M+NH4	C55 H102 O6 N1	53.9864	67.1771	A	872.769	20.4059	71.5813	29.0424	44.0592	39.317	42.9722	48.5868	16.2879	39.7854	28.6078	76.0016	66.5718	89.701	59.3267	49.9172	21.1194	31.8264	19.0488	20.0487	39.8905	60.3724	28.2053	26.3343	17.9406	28.647	38.6673	42.3925	57.1899	10.9711	43.3476	37.317	34.9858	58.4333	51.815	61.8326	87.2885	34.0099	63.3626	55.9088	22.4865	40.678	11.4591
TG(54:5)	TG	M+NH4	C57 H104 O6 N1	43.2143	61.6589	A	898.784	20.4605	8.31072	3.37616	3.9646	1.74414	3.83187	4.9349	1.59466	4.02994	2.49862	4.6547	5.16069	7.02134	5.01419	4.23366	3.64948	2.48521	2.01145	2.30096	2.41782	5.28546	2.91983	3.50735	1.48569	2.57594	6.85884	5.77034	7.27536	1.39917	3.51331	6.05149	4.41945	5.50417	6.41538	4.00847	8.87005	1.63785	8.98687	6.16533	3.19321	4.18903	1.77466
TG(54:6).1	TG	M+NH4	C57 H102 O6 N1	33.5321	55.5826	A	896.77	20.2143	4.09154	2.35945	2.16444	1.95908	2.65911	2.9622	0.929997	2.53403	1.67892	3.77103	3.47986	4.12776	3.16375	2.60486	2.16567	1.44618	1.19436	1.50988	1.44067	2.32234	1.71749	2.57097	1.48605	1.44301	4.29657	4.55972	3.85473	1.29155	3.52242	3.34154	2.89479	3.67053	4.37914	2.77396	7.57676	2.44022	5.31794	3.82125	1.86963	2.82662	1.09219
TG(56:5)	TG	M+NH4	C59 H108 O6 N1	47.5588	59.3235	A	926.815	20.7656	1.19298	0.581622	0.629925	0.90095	0.802413	1.25045	0.342544	1.06386	0.873138	0.757243	1.33587	1.22441	5.07458	0.834276	0.834782	0.70059	0.237003	0.691477	0.388637	0.657894	0.473262	0.676088	0.472841	0.977019	1.29095	1.02986	2.90002	0.401339	0.729459	1.76412	0.794257	0.849067	1.02133	1.1554	1.6994	0.407916	2.10073	1.46074	0.446531	1.11255	0.238627
TG(56:6)	TG	M+NH4	C59 H106 O6 N1	15.9657	52.5436	B	924.798	20.4892	8.30559	2.25258	4.65583	3.71084	6.1563	6.37644	2.28684	5.66896	3.6656	12.9147	9.88201	8.81006	4.01365	5.95179	2.4103	4.42978	3.57035	3.60629	4.52684	3.36243	3.13639	4.69997	4.7411	3.66892	7.06687	5.24658	6.18798	2.86373	9.87556	6.67322	5.1853	4.64204	8.83854	2.92353	12.2069	3.8229	10.8756	7.76216	3.26367	5.58099	1.49806
TG(57:1)	TG	M+NH4	C60 H118 O6 N1	34.2477	68.5769	A	948.894	22.114	0.00730265	0.00567109	0.00744228	0.00738585	0.0051548	0.015592	0.00606808	0.00380984	0.00515519	0.0150989	0.00792056	0.00969016	0.0204967	0.00731036	0.00170516	0.00817992	0.0153849	0.00567717	0.0134335	0.01541	0.0138983	0.01255	0.00526603	0.00481778	0.0309584	0.0235311	0.0418513	0.00569944	0.0145497	0.0273678	0.0305077	0.0158413	0.0338012	0.0205707	0.0724563	0.00916182	0.0393977	0.0617813	0.0207524	0.0289665	0.0114829
TG(52:4).1	TG	M+NH4	C55 H102 O6 N1	66.2981	73.2446	A	872.769	20.2085	44.0928	20.3642	30.7144	27.6383	30.6096	34.0006	9.31104	27.7489	20.5841	43.6077	46.5453	63.1885	41.2779	34.5362	37.0567	31.2479	13.1239	36.01	27.498	40.7631	50.4025	46.4011	31.4973	28.098	66.4659	72.4508	98.6793	19.5819	75.2811	64.5231	60.9703	31.7803	94.2797	32.9271	150.436	18.8704	108.798	94.5826	37.9869	69.6527	19.3357
TG(54:5).1	TG	M+NH4	C57 H104 O6 N1	45.4886	58.1879	A	898.784	20.3831	18.1753	14.8344	14.3511	15.3129	19.4588	27.5468	6.67496	23.6706	11.0734	17.948	26.8304	18.5081	25.0706	17.4585	17.3891	12.0115	5.55752	14.9994	9.86736	10.6227	19.1059	16.0375	12.2961	14.1947	43.5025	41.8909	58.837	7.6071	30.9769	36.4422	43.0748	40.763	58.0387	38.6607	92.8238	15.0949	58.1593	46.7176	25.361	34.8233	8.99293
TG(54:7)	TG	M+NH4	C57 H100 O6 N1	31.26	53.8682	A	894.753	19.7413	1.2986	1.13716	1.00648	1.18927	1.08862	1.63905	0.572502	1.39974	1.01954	1.58389	2.0522	2.52108	1.69278	1.65366	1.41193	0.984675	0.951728	0.824646	1.06966	1.3342	1.35833	1.74627	0.829657	1.00736	1.4807	3.19018	1.13045	0.78074	0.933712	1.8848	1.20174	1.0072	2.51956	0.881125	2.7231	1.68798	3.18559	1.9392	1.07383	1.78533	0.77337
TG(56:7)	TG	M+NH4	C59 H104 O6 N1	31.3187	58.7248	A	922.785	20.0315	6.94047	4.32481	3.09779	3.20467	4.0636	5.43157	1.64817	4.73881	2.80783	7.8351	3.87324	6.30088	5.38429	2.08615	3.82557	3.12699	1.1072	2.88616	2.48721	5.01323	3.07556	5.20157	3.64186	2.89844	7.92862	8.54664	5.89002	2.11342	7.10791	7.34747	5.99639	6.15914	7.32876	5.14863	15.0183	2.40385	9.1204	4.77934	3.46233	5.25414	2.3601
TG(56:8)	TG	M+NH4	C59 H102 O6 N1	19.3901	38.8263	A	920.77	19.9906	1.19835	0.736183	0.561423	0.573692	0.818103	1.07527	0.277593	0.859365	0.581083	4.23073	1.37942	1.53196	0.814	0.879999	0.514986	0.514928	0.411039	0.528006	1.16416	0.874025	0.519204	0.941514	0.548209	0.562099	1.81265	1.49147	1.31454	0.585173	1.00608	1.33443	1.14859	0.954435	1.25298	1.23883	4.35913	2.55785	1.72203	1.20249	0.442051	1.34404	0.520564
TG(32:0)	TG	M+NH4	C35 H70 O6 N1	26.0081	44.354	A	600.519	15.1859	0.00209336	0.00210168	0.00133742	0.000831078	0.00533031	0.00567995	0.00296528	0.00730345	0.00188429	0.00157683	0.00744631	0.00346321	0.000760945	0.000671798	0.00197992	0.00102778	0.007624	0.0045002	0.00127421	0.00248444	0.000993541	0.00118882	0.00433557	0.00413243	0.00377876	0.00108375	0.00178662	0.00218916	0.00341465	0.00100503	0.00513684	0.00119252	0.000417773	0.00124139	0.00570009	0.0014291	0.00332272	0.00202927	0.00144525	0.000892542	0.00154311
TG(50:1).2	TG	M+NH4	C53 H106 O5 N1	12.8619	49.0614	B	836.806	21.5115	0.114076	0.0182102	0.0126688	0.0105162	0.0347566	0.0174426	0.0141726	0.0618378	0.044089	0.0362807	0.056403	0.0341431	0.0730264	0.0277534	0.0430282	0.0189543	0.0149197	0.0231371	0.0511219	0.0846542	0.039925	0.0240108	0.0411308	0.0220381	0.215161	0.0575405	0.116421	0.0249353	0.117435	0.0626702	0.0946576	0.124275	0.287788	0.0302717	0.147678	0.0659615	0.075744	0.128411	0.0726048	0.0282177	0.0215136
TG(48:2).1	TG	M+NH4	C51 H98 O6 N1	59.604	73.2001	A	820.737	20.0965	1.42449	0.388877	1.24361	0.298029	0.542424	0.482831	0.319645	0.703068	0.484897	0.390146	0.399384	1.36806	1.02653	0.699549	0.867927	0.387348	0.31421	0.483173	1.0034	0.435664	0.562802	0.397398	0.292769	0.261987	0.703898	0.628938	3.01426	0.102335	0.513698	0.842673	0.522392	0.343429	0.600059	0.43443	0.845536	0.362972	1.11085	1.17163	0.259451	0.347644	0.171575
TG(48:3)	TG	M+NH4	C51 H96 O6 N1	33.0311	47.3926	A	818.723	19.6844	0.746853	0.122542	0.705585	0.232771	0.171422	0.470259	0.111675	0.519363	0.271023	0.22588	0.202082	0.501338	0.253808	0.945351	0.629014	0.15344	0.0728254	0.291489	0.189753	0.0788988	0.892594	0.285397	0.057221	0.238626	0.486459	0.204703	0.620163	0.0794183	0.285509	0.241075	0.21233	0.186	0.250133	0.12199	0.389228	0.236586	0.760498	0.644739	0.320132	0.159361	0.0393336
TG(49:2)	TG	M+NH4	C52 H100 O6 N1	16.2153	32.6599	A	834.754	20.4244	0.554218	0.36564	0.991919	0.719667	0.719179	1.01702	0.397774	0.74988	0.958681	0.772758	0.553006	0.569824	0.587033	0.989475	0.676958	0.923913	0.855137	0.983244	0.700824	0.416129	0.600889	1.05329	0.776179	0.557577	1.24974	1.23612	1.75447	0.69931	0.925168	0.819814	1.30339	1.26713	1.16948	0.538748	0.770989	0.738675	1.48302	0.810509	0.638045	0.608689	0.347271
TG(50:5)	TG	M+NH4	C53 H96 O6 N1	37.3177	58.8909	A	842.722	19.2352	0.570141	0.172395	0.137538	0.283613	0.253796	0.36258	0.122795	0.332766	0.207771	0.155334	0.314474	0.421879	0.362259	0.38807	0.307027	0.157346	0.0754861	0.104372	0.257248	0.1149	0.403056	0.15673	0.0773654	0.0970797	0.465049	0.370644	0.470266	0.103414	0.288805	0.316829	0.473362	0.302471	0.439295	0.268305	0.651029	0.223237	0.510748	0.378454	0.273852	0.246426	0.0534113
TG(52:3).1	TG	M+NH4	C55 H104 O6 N1	53.2816	63.2422	A	874.784	21.5338	0.0877754	0.122267	0.114985	0.0680497	0.0561672	0.0753852	0.188429	0.0749736	0.0547991	0.706547	0.114644	0.0996048	0.153932	0.047382	0.502853	0.0788055	0.0374207	0.0484683	0.0165042	0.0769506	0.0948316	0.0752966	0.255049	0.0303932	0.227636	0.123238	0.147399	0.0730215	0.110559	0.113346	0.892051	0.101861	0.137042	0.0850939	2.22029	0.0687295	0.186568	0.435953	0.0583518	0.0753258	0.0422133
TG(52:5)	TG	M+NH4	C55 H100 O6 N1	47.9175	68.3695	A	870.752	19.7735	8.68086	5.02348	8.45985	6.82145	5.53974	9.57114	2.23742	7.10681	3.54414	12.0897	10.8424	13.078	11.6726	6.92876	5.17957	4.40471	3.88247	5.63078	8.09339	13.5479	11.975	9.49985	3.4713	5.24135	8.66218	9.99056	8.77642	1.25004	8.28859	2.83693	10.0457	5.53992	13.8003	8.88977	14.3403	2.3197	12.6235	7.551	3.29717	9.50248	2.53716
TG(54:7).1	TG	M+NH4	C57 H100 O6 N1	26.6995	44.5049	A	894.753	19.6261	1.84096	1.12035	1.00109	1.17255	1.57489	1.63505	0.559434	0.592594	0.440762	2.19521	1.03998	2.55274	0.895795	1.65606	1.41345	0.515193	0.96295	0.832483	1.10342	0.748177	1.37023	0.78753	0.863636	1.01226	2.76988	2.00788	0.926653	0.600159	1.28616	1.98909	1.60679	1.92602	2.69084	0.746906	4.87187	1.36605	1.57542	1.58717	0.889682	1.46202	0.626958
TG(52:6)	TG	M+NH4	C55 H98 O6 N1	61.9501	72.4943	A	868.738	19.2672	0.544489	0.347973	0.328309	0.270655	0.329075	0.42183	0.146777	0.446977	0.238612	0.419605	0.662909	0.769146	0.49631	0.68638	0.407036	0.361167	0.0852629	0.253059	0.352595	0.489271	0.941135	0.634411	0.182578	0.274432	0.674737	0.844528	0.725154	0.174543	0.449008	0.467677	0.880284	0.904095	0.82109	0.561012	1.74441	0.30086	0.771527	0.942624	0.306899	0.663681	0.121222
TG(54:8)	TG	M+NH4	C57 H98 O6 N1	32.0417	63.5415	A	892.736	19.1027	0.133593	0.175471	0.265753	0.104283	0.217112	0.274689	0.0447901	0.0816489	0.153626	0.224763	0.653992	0.451408	0.458838	0.0851239	0.100963	0.217873	0.195365	0.10477	0.149627	0.302513	0.263082	0.231466	0.127104	0.148285	0.372981	0.34298	0.300743	0.0846363	0.287661	0.301753	0.328566	0.448568	0.638517	0.377676	0.991475	0.1521	0.500199	0.504768	0.215004	0.262596	0.054072
TG(45:7)	TG	M+NH4	C48 H84 O5 N1	5.19871	25.6483	C	754.634	18.1373	0	0	0	0.00396192	0.00435514	0	0.000104386	0	0.00380475	0	0.0016561	0.00783457	0.00844493	0.00664248	0	0.00607163	0	0.00368648	0.0159274	0.0320919	0.046763	0.00289006	0.000375016	0.000121016	0.0965878	0.0774226	0.0795001	0.0375431	0.0894179	0.036807	0.10931	0.0554808	0.0401999	0.0568399	0.0997865	0.0289115	0.0488573	0.0638262	0.0360006	0.0365927	0.0318571
TG(44:6)	TG	M+NH4	C47 H84 O5 N1	9.46429	35.2504	C	742.637	7.49178	0.0252907	0.0286658	0.0290947	0.0283898	0.0368223	0.0160775	0.029236	0.0185616	0.0189474	0.0239381	0.0168894	0.0315376	0.0178164	0.03414	0.0280812	0.0153737	0.0122565	0.0184019	0.0748571	0.0868337	0.0843859	0.133812	0.0837959	0.0247367	0.101533	0.267284	0.196453	0.0607647	0.141616	0.217459	0.13412	0.122555	0.126338	0.151165	0.30819	0.11656	0.144494	0.155901	0.124154	0.193074	0.101532
TG(45:0)	TG	M+NH4	C48 H96 O6 N1	15.5207	31.5697	A	782.723	20.3975	0.0110665	0.0120905	0.0123596	0.0116082	0.0143685	0.0600225	0.0133339	0.0158559	0.0081562	0.0141934	0.00276129	0.0153164	0.0361725	0.0166925	0.0183799	0.00846936	0.014381	0.00692016	0.0191939	0.00655923	0.0109888	0.0529754	0.0187101	0.0174078	0.0459965	0.0134965	0.0324882	0.00721724	0.00937666	0.0112852	0.01335	0.00626172	0.0131852	0.00596493	0.0178479	0.00962352	0.0130264	0.0364816	0.0130089	0.00726182	0.00778501
TG(53:2)	TG	M+NH4	C56 H108 O6 N1	68.4049	78.2284	A	890.816	21.1198	0.364932	0.144011	0.307765	0.374406	0.286452	0.284235	0.129487	0.0896744	0.16919	0.776931	0.728355	0.255335	0.323575	0.308409	0.253915	0.0869492	0.18835	0.118735	0.356161	0.390603	0.245742	0.119859	0.164113	0.153199	0.239493	0.216707	0.601569	0.0704357	0.238259	0.263554	0.211922	0.232419	0.39649	0.223292	0.60602	0.121116	0.689268	0.423011	0.136699	0.249297	0.0879997
TG(53:4)	TG	M+NH4	C56 H104 O6 N1	37.5831	62.2975	A	886.783	20.5633	1.20193	0.353755	0.756172	0.583679	0.989099	0.644384	0.203505	0.545339	0.377824	1.23526	1.10446	1.23071	0.969079	0.688784	0.571731	0.38109	0.263865	0.316802	0.374924	0.576132	0.413845	0.461297	0.285366	0.298472	0.674139	0.726497	1.18214	0.238708	0.732201	0.777396	0.880749	0.609855	1.14062	0.80804	1.59465	0.284307	1.78588	1.09048	0.410074	0.727388	0.247437
TG(50:0)	TG	M+NH4	C53 H106 O6 N1	26.7616	67.3014	A	852.799	21.2628	1.38039	0.533471	1.25512	0.684573	0.769819	1.15361	0.434238	0.634513	0.743247	1.15527	0.98774	2.14777	0.913903	1.55346	0.637616	0.375084	0.683521	0.48345	1.22792	1.66538	0.95074	1.16089	0.353601	0.307105	1.07576	0.91108	1.07619	0.322974	0.601758	0.807771	0.619191	0.752723	1.11102	0.526669	1.27319	0.441711	1.46278	1.52254	0.440666	0.685717	0.199357
TG(51:1).1	TG	M+NH4	C54 H106 O6 N1	37.5604	70.9207	A	864.8	21.2925	0.465238	0.104875	0.665163	0.310157	0.368229	0.654607	0.123324	0.247818	0.219958	0.549152	0.47005	0.623691	0.55996	0.504837	0.371106	0.320346	0.33061	0.198442	0.466826	0.678278	0.517873	0.534807	0.192266	0.270817	0.313081	0.283707	0.328429	0.0443187	0.169032	0.324871	0.260312	0.283125	0.561413	0.247253	0.360134	0.168722	0.79238	0.638435	0.111013	0.277641	0.0589863
TG(51:0)	TG	M+NH4	C54 H108 O6 N1	61.2307	76.8964	A	866.816	21.5105	0.0350895	0.0155257	0.0360151	0.0373432	0.0315238	0.0327718	0.0173639	0.0163884	0.0256991	0.0909975	0.0389273	0.0693593	0.049588	0.0338699	0.0282608	0.0208408	0.0366797	0.0229525	0.0427597	0.0582218	0.0218636	0.0400455	0.0246002	0.0117517	0.0300248	0.0152084	0.0345955	0.013483	0.0227465	0.051189	0.0241432	0.0267231	0.0468535	0.037889	0.0665081	0.0231639	0.0548342	0.0966653	0.0269053	0.0177956	0.0119516
TG(52:1).1	TG	M+NH4	C55 H108 O6 N1	72.2911	80.0395	A	878.816	21.359	4.45136	1.55716	3.27675	2.67236	1.99796	3.59594	1.07541	2.16418	1.77569	2.94082	3.01576	4.88976	3.94317	3.85725	2.82448	1.56635	1.64669	1.31211	3.42029	3.98856	2.79526	2.91317	1.66683	1.7654	5.48871	2.53523	6.76386	0.988522	1.97715	3.70014	2.23107	2.64379	4.36672	2.23792	7.02024	1.84241	6.84896	5.7082	2.06769	5.43333	0.953637
TG(52:2).1	TG	M+NH4	C55 H106 O6 N1	58.1558	67.8828	A	876.8	21.1167	20.1403	7.97403	14.6692	14.4961	10.2826	15.7183	5.7336	10.3665	7.6035	20.4895	16.4987	23.4517	18.2586	16.0056	13.2346	9.33994	6.4427	7.29968	16.2356	22.0565	22.4854	12.098	9.43429	8.23852	13.8065	13.1084	30.3704	3.99886	10.5928	17.0734	14.4183	11.5427	17.6579	9.60541	34.0064	7.03455	26.3311	21.0437	10.6926	14.8522	4.42736
TG(54:0)	TG	M+NH4	C57 H114 O6 N1	20.3712	68.12	B	908.861	21.9776	0.0740588	0.134817	0.0486178	0.071876	0.0691258	0.0907337	0.0762924	0.0355168	0.0354013	0.120096	0.0787769	0.109912	0.0894769	0.0576567	0.0571724	0.0411272	0.0680999	0.030498	0.0767926	0.110627	0.0291353	0.0753246	0.0509717	0.0531155	0.476135	0.43075	0.226773	0.187401	0.373447	0.618575	0.180509	0.162834	0.733436	0.342638	0.520937	0.0740847	0.0700255	0.0918778	0.0515588	0.0385021	0.0297881
TG(53:2).1	TG	M+NH4	C56 H108 O6 N1	36.2118	51.3552	A	890.816	21.257	0.595296	0.225459	0.5061	0.440222	0.475525	0.472759	0.163699	0.235756	0.272849	1.4895	0.721631	1.70766	0.616573	0.59544	0.347411	0.248785	0.319271	0.162264	0.600929	0.683077	0.321467	0.443555	0.230316	0.250082	0.370052	0.228176	0.924378	0.0715504	0.348806	0.259355	0.217777	0.35475	0.608258	0.336942	0.603843	0.121288	1.11726	0.44965	0.146545	0.262732	0.0929392
TG(53:1)	TG	M+NH4	C56 H110 O6 N1	33.3332	55.6129	A	892.831	21.4228	0.123953	0.0246478	0.121432	0.107645	0.0960207	0.110488	0.0334793	0.0308228	0.0604614	0.190091	0.14152	0.176518	0.162104	0.0575051	0.0926656	0.0643883	0.0968849	0.0203609	0.0678491	0.174051	0.081892	0.0652718	0.0568461	0.0230255	0.0976754	0.0436844	0.28119	0.0381752	0.0416851	0.125755	0.0775886	0.110026	0.178611	0.0974219	0.246314	0.0585063	0.159167	0.20517	0.0378055	0.052796	0.0462123
TG(54:1).1	TG	M+NH4	C57 H112 O6 N1	70.2892	77.908	A	906.847	21.6368	0.492551	0.205741	0.278536	0.246219	0.292748	0.454414	0.165282	0.255702	0.254622	0.357983	0.458853	0.390214	0.538281	0.403472	0.187339	0.251456	0.280356	0.0975475	0.415644	0.621713	0.166828	0.480016	0.242946	0.21419	0.592589	0.479764	1.2297	0.201652	0.250873	0.633578	0.577502	0.627505	0.862603	0.446725	1.25746	0.302036	1.26622	1.05023	0.218161	0.552263	0.187442
TG(54:2)	TG	M+NH4	C57 H110 O6 N1	53.3539	66.5521	A	904.831	21.5052	4.98374	1.13969	1.98056	1.86088	2.35977	2.56688	0.807485	1.66652	1.09316	2.01314	2.17419	1.00244	2.74798	0.7629	1.97028	0.403243	0.354703	0.885752	0.617379	1.02891	1.60979	0.823756	1.44958	1.28261	4.46848	3.93303	9.53907	1.2291	2.90736	4.66338	4.66911	2.45743	5.57714	3.10188	10.5787	2.11326	8.95116	5.99021	2.89804	2.52532	1.13276
TG(54:3)	TG	M+NH4	C57 H108 O6 N1	43.4615	62.0117	A	902.815	21.138	16.3702	6.40585	8.86353	8.97426	13.7612	13.0524	4.2203	13.7226	3.94021	12.3758	16.7995	19.9125	19.0572	12.7773	12.582	8.54846	5.45594	12.7798	12.9454	14.2288	11.7195	15.3028	13.5325	10.2697	20.1398	11.1694	36.0922	3.1884	14.4244	22.8646	22.2771	17.4742	24.3367	13.5224	44.8005	4.1842	35.6603	16.0066	16.1422	19.7195	3.03173
TG(56:0)	TG	M+NH4	C59 H118 O6 N1	33.2657	47.524	A	936.895	22.2889	0.0070407	0.00899826	0.00350318	0.00692625	0.00689991	0.0056666	0.00234933	0.00473669	0.00238103	0.0113072	0.00571367	0.00850937	0.0111839	0.00488836	0.00566753	0.00544841	0.00468265	0.00836087	0.00604504	0.0100998	0.00697353	0.0103975	0.00426988	0.00609887	0.0375875	0.0331779	0.0247705	0.0110772	0.0160785	0.020604	0.0222634	0.0181037	0.0351623	0.0184851	0.0459134	0.008141	0.0131995	0.0261486	0.00849288	0.0123055	0.00343307
TG(56:3)	TG	M+NH4	C59 H112 O6 N1	37.8197	47.3487	A	930.847	21.5049	0.265158	0.179622	0.359691	0.296873	0.196056	0.768699	0.14295	0.176877	0.120985	0.413056	0.425946	0.445571	0.482633	0.315113	0.271309	0.232085	0.144774	0.164658	0.270966	0.355112	0.246887	0.301865	0.495948	0.181699	1.0812	0.957696	2.38409	0.20805	0.524961	1.11891	1.22496	0.718475	1.50582	0.993373	1.14494	0.435963	2.0014	0.845586	0.31518	0.562533	0.115312
TG(54:2).1	TG	M+NH4	C57 H110 O6 N1	71.2295	78.8641	A	904.832	21.3771	3.19321	1.85799	3.28698	3.07261	1.41768	4.24437	1.31522	2.73761	3.18844	3.3236	4.25179	8.16215	5.46454	6.11302	3.27376	3.49943	3.5254	1.47311	2.83769	3.71073	2.69266	3.78731	2.90093	2.59197	2.88311	2.49336	11.5148	3.18289	1.84431	12.1852	5.7833	5.29091	3.67671	2.01357	13.1687	2.59785	11.3741	16.4041	1.93749	5.61862	3.0533
TG(54:4)	TG	M+NH4	C57 H106 O6 N1	28.8997	58.0235	A	900.8	20.7802	22.1591	18.2391	19.9069	20.3804	12.7554	29.1888	5.84877	32.1234	12.0347	24.9272	25.7555	21.7548	26.5325	18.8964	20.1991	12.536	6.32874	13.7142	14.1567	31.5814	11.2089	21.8505	14.4959	7.73543	35.3776	31.0921	41.9867	6.93765	21.2927	25.8098	27.4553	16.0683	36.8106	26.8411	49.8967	11.3831	46.4551	47.9173	15.7331	25.7897	5.4525
TG(56:1)	TG	M+NH4	C59 H116 O6 N1	30.5478	57.9485	A	934.879	21.9827	0.0281201	0.0767227	0.0653399	0.026299	0.0487758	0.0399833	0.0173551	0.0238864	0.0748809	0.0426486	0.0553886	0.0743945	0.0695334	0.0255229	0.0222365	0.0453688	0.0176036	0.0187872	0.0518606	0.066326	0.0465203	0.0306085	0.0742524	0.0699243	0.180467	0.0699345	0.243993	0.0474416	0.121781	0.14483	0.102039	0.153798	0.14822	0.153624	0.362225	0.0697022	0.213673	0.336719	0.056748	0.166791	0.0450026
TG(58:1)	TG	M+NH4	C61 H120 O6 N1	12.9922	32.6734	A	962.91	22.2593	0.0162666	0.0117021	0.0375464	0.0476717	0.0278953	0.0749428	0.0177766	0.0136169	0.0366545	0.04602	0.0151364	0.0644806	0.020185	0.0147442	0.0116431	0.032933	0.0104359	0.0090165	0.0152974	0.0198118	0.040518	0.0186236	0.0102213	0.0187432	0.0584623	0.0369696	0.216907	0.0443336	0.0730782	0.0790428	0.0589105	0.0828669	0.0847911	0.161413	0.337697	0.0360209	0.0631818	0.179683	0.0922007	0.173351	0.0404958
TG(58:6)	TG	M+NH4	C61 H110 O6 N1	26.9298	56.7035	A	952.83	20.8992	0.371028	0.159351	0.422055	0.208619	0.236395	0.338063	0.0734547	0.260199	0.135878	0.602824	0.805041	0.395573	0.268577	0.490787	0.134296	0.346162	0.143468	0.166111	0.15486	0.604239	0.170463	0.320462	0.408435	0.292404	0.498485	0.671941	1.11087	0.243411	0.50685	0.536441	0.447878	0.5631	0.779657	0.427944	0.984997	0.292052	1.90899	1.23894	0.24	0.424371	0.242374
TG(56:4)	TG	M+NH4	C59 H110 O6 N1	47.1116	58.8376	A	928.831	21.0788	0.914384	0.386362	0.779303	1.10077	0.749861	1.57145	0.305486	0.635116	0.470085	1.10559	1.84913	1.20967	1.93133	0.674036	0.681628	0.924027	0.327954	0.714054	0.505952	0.761117	0.931436	0.638336	0.659053	0.494219	2.16285	2.23576	4.02245	0.640373	0.940451	1.31661	1.2259	1.10532	2.6682	1.64759	2.86336	0.868395	2.72565	1.73579	0.691045	2.24086	0.531389
TG(56:6).1	TG	M+NH4	C59 H106 O6 N1	38.241	54.563	A	924.8	20.5297	4.67146	3.84602	2.57928	1.83862	3.76939	2.97217	2.2057	3.3011	1.58805	6.85316	5.47491	4.82188	6.87494	5.21883	4.8832	3.85283	1.74656	3.15826	4.09696	4.61102	2.77103	4.17635	4.0834	3.21347	7.39829	8.3239	5.26623	2.37562	3.09126	5.31094	4.41453	2.66069	5.76064	4.96569	10.2523	3.32795	8.9808	6.26927	2.70483	4.71142	1.86553
TG(56:7).1	TG	M+NH4	C59 H104 O6 N1	20.4971	34.0862	A	922.785	20.2267	2.5347	1.184	1.45872	1.15468	0.743754	2.42244	0.645656	1.68459	1.27545	4.52644	1.50617	3.03548	1.87501	1.19786	1.1916	1.43014	0.579103	1.05774	1.93503	1.92123	1.32575	1.85333	1.36699	1.29439	3.61629	2.70908	3.10993	1.25456	2.19317	2.73401	2.05032	1.56701	2.62662	1.86407	6.4203	1.54522	5.80159	2.23116	1.05627	2.35146	1.40586
TG(58:7)	TG	M+NH4	C61 H108 O6 N1	23.0864	39.3178	A	950.816	20.4808	0.834717	0.272248	0.549103	0.297747	0.739266	1.01522	0.397113	0.620108	0.265929	1.29497	0.751485	0.88677	0.78762	0.627633	0.43136	0.316409	0.331219	0.40927	0.321097	0.535858	0.253703	0.791424	0.570374	0.508488	1.66084	1.4277	1.53478	0.510342	1.20738	0.82059	0.813749	1.11444	1.17875	1.0144	1.59734	0.75177	1.84443	1.39714	0.600824	1.06712	0.484944
TG(40:0).1	TG	M+NH4	C43 H86 O6 N1	39.2892	60.8024	A	712.645	19.2038	0.00896956	0.0063901	0.0138242	0.00708074	0.00709626	0.0107576	0.0111686	0.00790602	0.00482269	0.00991996	0.00707914	0.0136494	0.0104524	0.0080242	0.0130532	0.00456035	0.0113246	0.00496981	0.00936259	0.00800352	0.00994521	0.00442891	0.00932119	0.00483266	0.015207	0.0141541	0.0152566	0.00734701	0.0120499	0.00933839	0.0174354	0.0145229	0.0118479	0.00874137	0.024745	0.00911144	0.0215607	0.0267417	0.00875841	0.0119587	0.00482894
TG(44:4)	TG	M+NH4	C47 H86 O6 N1	11.1172	55.5437	C	760.647	7.5442	0.00183748	0.00108397	0.000864392	0.000911821	0.0034665	0.000918475	0.00293262	0.00164311	0.00165387	0.00229901	0.000411842	0.0012014	0.00134923	0.00352253	0.000962889	0.00136749	0.0010035	0.00048777	0.00284872	0.00324966	0.0086031	0.0137184	0.00884222	0.00218656	0.0112396	0.00953175	0.0127033	0.00513739	0.0117297	0.00898332	0.014255	0.0260093	0.0176845	0.0160611	0.0355081	0.00456477	0.00931569	0.0094263	0.0112235	0.00687504	0.00948079
TG(51:2).1	TG	M+NH4	C54 H104 O6 N1	21.0473	69.0487	B	862.784	20.7197	0.74503	0.2586	0.540501	0.406464	0.532534	0.924386	0.178803	0.396833	0.298052	0.818068	0.728024	1.28864	1.29895	1.46684	0.727256	0.466561	0.312785	0.335398	0.860279	0.710528	0.625118	0.531463	0.465454	0.460799	0.826054	0.519517	1.19814	0.149757	0.552777	0.526776	0.476732	0.5392	0.900952	0.444477	1.33344	0.248584	1.09318	1.07928	0.336647	0.545289	0.205263
TG(44:1)	TG	M+NH4	C47 H92 O6 N1	24.6605	41.8486	A	766.692	19.5692	0.028697	0.0210771	0.0206269	0.017223	0.0290986	0.088012	0.0129026	0.0157213	0.0223027	0.0234611	0.0135579	0.0280668	0.0248205	0.0268286	0.0474831	0.0157828	0.0104395	0.0242044	0.0375905	0.0214188	0.0289846	0.056643	0.0124866	0.0244762	0.0527981	0.0242218	0.116689	0.00697894	0.0135844	0.0318813	0.0304101	0.0305162	0.0421063	0.0156533	0.0682316	0.011588	0.0322775	0.0855229	0.0155671	0.014941	0.00854617
TG(48:3).1	TG	M+NH4	C51 H96 O6 N1	18.7808	47.0415	B	818.721	19.8908	0.658862	0.289775	0.296944	0.432538	0.320474	0.421347	0.0679713	0.475692	0.250981	0.417897	0.168659	0.941874	0.48376	0.866627	0.575318	0.29657	0.0570212	0.271989	0.160758	0.12445	0.393522	0.556792	0.110472	0.467137	0.494569	0.184816	0.484129	0.0745673	0.295344	0.209898	0.192671	0.167434	0.236032	0.10827	0.332858	0.223772	0.841819	0.712056	0.212613	0.141039	0.0341928
TG(50:6)	TG	M+NH4	C53 H94 O6 N1	14.7846	49.1229	B	840.706	19.0337	0.288876	0.05356	0.109736	0.10598	0.0985195	0.109252	0.0214345	0.1025	0.0473702	0.0578951	0.0952449	0.0981279	0.152413	0.154869	0.0833451	0.0336297	0.0232889	0.0593149	0.0434454	0.0655264	0.0906753	0.0930329	0.0225076	0.0505555	0.314784	0.230463	0.103877	0.0508328	0.0874859	0.104343	0.149034	0.157255	0.146082	0.114709	0.205136	0.10287	0.272589	0.173307	0.0880935	0.0787377	0.0142518
TG(49:3)	TG	M+NH4	C52 H98 O6 N1	15.7512	52.3344	B	832.738	19.9885	0.130535	0.0298425	0.0514632	0.0825211	0.089395	0.128872	0.0175288	0.127882	0.0733938	0.16085	0.0722322	0.22268	0.0886725	0.20246	0.0611943	0.0598617	0.050346	0.0442188	0.0935414	0.0540558	0.148093	0.0865539	0.0244299	0.0599377	0.0939822	0.130381	0.110301	0.0253383	0.0595929	0.0669537	0.122468	0.09172	0.148581	0.124456	0.263287	0.101726	0.201264	0.130687	0.0542727	0.0622981	0.0180273
TG(50:4).1	TG	M+NH4	C53 H98 O6 N1	43.3455	61.4936	A	844.738	19.8443	1.72577	0.477242	0.989041	0.709897	0.723036	1.73173	0.314397	1.52021	0.844832	0.896487	1.20824	1.05476	1.97303	0.798076	0.884757	0.826983	0.505827	0.326116	0.576292	0.689983	0.854987	0.599331	0.579574	1.0802	0.739555	2.08546	4.84678	0.440085	1.43494	1.7304	2.00362	1.71962	2.88715	0.624838	4.12355	0.821562	2.68472	2.3631	0.900808	1.47523	0.385451
TG(50:5).1	TG	M+NH4	C53 H96 O6 N1	17.7644	44.3882	B	842.722	19.5069	0.818105	0.245951	0.54897	0.423608	0.367973	0.558812	0.184219	0.495317	0.30722	0.46092	0.471024	0.627623	0.536889	0.561016	0.475116	0.240281	0.117138	0.256723	0.397827	0.439353	0.631157	0.486054	0.13798	0.409915	0.797463	0.63842	1.08057	0.103414	0.490149	0.538398	0.691315	0.302471	0.439295	0.446903	1.13277	0.223237	0.92069	0.378454	0.49722	0.444394	0.096908
TG(53:3)	TG	M+NH4	C56 H106 O6 N1	56.7238	71.2035	A	888.8	20.767	1.28725	0.317725	0.925919	0.55276	0.706498	0.928547	0.480335	1.08784	0.471359	0.875814	2.25887	2.54246	1.29283	0.586972	0.489312	0.345375	0.297129	0.875079	0.842311	0.739296	0.890811	0.538462	0.375709	0.458264	0.696827	0.676932	1.38753	0.201417	0.797699	0.654867	0.657737	0.676614	1.10742	0.736781	1.86449	0.321613	1.73401	1.16528	0.432795	0.786792	0.275106
TG(53:4).1	TG	M+NH4	C56 H104 O6 N1	67.2553	76.5683	A	886.784	20.3551	0.889693	0.412332	0.592684	0.675632	0.767552	0.728634	0.255475	0.636158	0.436178	1.44276	1.22536	1.42284	1.06785	0.774341	0.65101	0.428598	0.329685	0.507845	0.574112	0.866176	0.648834	0.738047	0.447929	0.435887	0.874605	0.98812	1.48502	0.399229	1.02216	1.30323	1.48077	0.780251	1.44601	0.954116	3.32577	0.363424	2.91335	1.33834	0.496364	0.888855	0.295598
TG(53:5)	TG	M+NH4	C56 H102 O6 N1	17.414	48.4489	B	884.769	20.148	0.281285	0.122979	0.174765	0.167316	0.231912	0.211723	0.064218	0.171837	0.113011	0.36584	0.347909	0.369191	0.277808	0.212809	0.166261	0.125943	0.0904001	0.137664	0.144601	0.234446	0.193173	0.211873	0.0961802	0.107327	0.511567	0.530095	0.75205	0.136429	0.448368	0.281546	0.294931	0.546944	0.780862	0.338008	1.18297	0.130498	0.783279	0.347961	0.149184	0.270906	0.14255
TG(54:3).1	TG	M+NH4	C57 H108 O6 N1	70.8988	78.5835	A	902.816	20.9357	21.6021	8.27035	6.64606	11.6774	10.3098	10.1699	5.31592	13.4992	6.9486	6.71657	9.2831	19.1417	18.6064	19.9844	19.3045	8.32324	3.03306	11.2615	5.33554	8.0374	18.6965	11.9362	5.58795	5.71374	14.4624	20.1698	26.2072	7.84977	16.3443	16.4914	22.8278	17.9068	17.7377	14.5116	62.3255	7.43591	37.7161	21.5439	14.285	15.0114	5.53495
TG(54:5).2	TG	M+NH4	C57 H104 O6 N1	48.3333	62.1967	A	898.784	20.5872	3.04678	1.66465	2.25297	1.75542	2.02489	2.4672	0.874009	2.15429	1.21681	2.30585	3.19653	2.87418	2.64186	2.12395	2.06811	1.3963	1.15363	1.21961	1.64223	2.07091	1.65205	1.76758	1.41791	1.37091	2.93609	3.2059	3.56242	0.834681	1.92467	1.2442	2.1687	1.13517	3.1926	0.861087	2.01664	0.678653	4.66488	1.748	1.64386	1.17726	0.927266
TG(56:4).1	TG	M+NH4	C59 H110 O6 N1	42.7995	53.5176	A	928.831	20.9994	2.65599	1.26062	1.12902	1.67785	1.07267	2.85285	0.538213	1.97913	1.20369	1.76484	3.32951	1.81406	3.45468	1.20951	1.03029	1.45882	0.559855	0.383192	1.45488	2.16322	0.912286	1.77633	1.75683	1.28561	1.23811	2.37473	2.39492	0.384983	1.75076	2.40762	2.23189	2.03427	1.62534	0.995391	7.67969	0.540588	8.04971	5.45361	2.04593	1.32185	0.327736
TG(56:7).2	TG	M+NH4	C59 H104 O6 N1	27.7967	43.2093	A	922.784	20.1957	2.9703	1.90337	1.36085	1.40329	2.70461	2.32285	0.848692	2.06415	1.23454	6.08761	5.67953	4.85312	4.13339	3.11947	2.92752	2.37955	0.857726	2.20515	1.90992	3.79435	2.34218	3.9456	2.75555	2.19656	5.92077	6.38562	4.39568	1.56126	5.27741	5.4365	4.45698	4.55873	5.37648	3.76872	11.0165	3.27462	6.54722	3.44355	2.50124	3.79136	1.70477
TG(58:3)	TG	M+NH4	C61 H116 O6 N1	40.8053	67.9686	A	958.879	21.6344	0.0560848	0.0615218	0.18951	0.0527754	0.0964962	0.1934	0.0780267	0.0485785	0.0615064	0.0718504	0.101892	0.232568	0.0790706	0.0949651	0.0801631	0.0651322	0.0242458	0.0534559	0.0379633	0.0469297	0.0695049	0.140402	0.0333387	0.0891601	0.38624	0.157788	0.57468	0.0974479	0.279955	0.154868	0.262195	0.436281	0.355637	0.478687	0.830488	0.139496	0.264709	0.692813	0.128264	0.426873	0.0397646
TG(54:5).3	TG	M+NH4	C57 H104 O6 N1	66.6907	73.6783	A	898.784	20.2104	33.5179	17.5253	9.00381	17.8713	11.7974	32.3986	4.09316	13.9947	12.8871	21.0212	16.4031	37.1016	29.6489	20.7952	16.8582	11.8966	5.4748	14.7539	9.58003	22.0281	18.7131	19.3085	14.8406	14.0954	22.4775	45.5889	30.3732	9.11511	32.6838	19.081	21.854	34.4323	29.5357	20.0487	78.9364	12.8701	29.7746	52.4606	13.2989	39.6286	4.6538
TG(54:6).2	TG	M+NH4	C57 H102 O6 N1	56.5985	72.5198	A	896.769	19.9741	7.71975	4.49097	4.1249	3.68627	4.13501	4.52079	1.77194	4.96888	3.1349	5.63558	6.69117	8.0236	4.97456	5.11261	2.24875	1.56693	1.29101	2.4624	2.91918	3.80277	2.88117	2.60992	2.49852	1.49878	4.2759	8.32076	3.62653	2.31397	6.29734	5.97039	2.89479	6.60625	4.55113	5.14037	7.2379	2.65908	10.9072	7.41981	3.65111	5.5249	1.27526
TG(60:4)	TG	M+NH4	C63 H118 O6 N1	53.3153	75.6199	A	984.894	21.6417	0.0694597	0.0349761	0.0902601	0.0633625	0.061542	0.0573601	0.0135626	0.0361244	0.0331309	0.0319065	0.0318738	0.0361238	0.0948679	0.0546869	0.0265349	0.0182257	0.0110719	0.0173749	0.0294327	0.024415	0.0156894	0.0228185	0.0180987	0.0194318	0.238822	0.0963862	0.282361	0.0502114	0.0935186	0.16221	0.282844	0.331079	0.41936	0.293145	0.479187	0.0673321	0.285432	0.393768	0.147132	0.128412	0.0187131
TG(56:8).1	TG	M+NH4	C59 H102 O6 N1	22.7256	46.1699	A	920.769	19.7498	2.56718	1.56197	1.20831	1.21888	1.7453	2.32475	0.584367	1.87646	1.23218	8.93279	2.97642	3.34198	1.7811	1.87418	1.11866	0.604523	0.875018	1.1826	2.59961	1.96785	1.16523	1.07403	1.2238	1.24681	4.31521	3.56536	3.15483	1.39997	1.29149	3.1799	2.77132	2.2928	3.05894	3.08825	8.0659	3.62746	4.38217	2.21291	0.623469	1.36972	0.717035
TG(56:9)	TG	M+NH4	C59 H100 O6 N1	16.2904	52.9481	C	918.752	19.3547	0.685455	0.505274	0.359172	0.392824	0.569395	0.648453	0.196829	0.409104	0.268076	0.723931	1.00104	0.800505	0.681636	0.355341	0.357264	0.438981	0.241283	0.282569	0.202309	0.501708	0.302788	0.57128	0.320501	0.231689	0.749674	0.752293	0.436551	0.196835	0.468073	0.505599	0.66964	0.570016	0.622148	0.475198	1.46429	0.438429	0.792119	0.382543	0.282098	0.475067	0.263404
TG(50:6).1	TG	M+NH4	C53 H94 O6 N1	46.7043	66.2587	A	840.706	18.8036	0.222454	0.0885827	0.0874389	0.0815745	0.157759	0.17451	0.0341722	0.16749	0.0759646	0.0914518	0.0729379	0.150707	0.119014	0.115882	0.140808	0.0568445	0.0399176	0.10017	0.0699389	0.0540894	0.153004	0.0738379	0.0382036	0.0878814	0.277269	0.19584	0.103877	0.0505547	0.0874859	0.104343	0.149034	0.139528	0.145176	0.102912	0.205136	0.10287	0.250144	0.160131	0.0880935	0.0787377	0.0139284
TG(53:5).1	TG	M+NH4	C56 H102 O6 N1	65.8175	72.8721	A	884.769	19.9397	0.292003	0.202346	0.288478	0.165062	0.384913	0.353762	0.06334	0.2964	0.216823	0.572393	0.56803	0.616648	0.46721	0.35594	0.279409	0.239846	0.145579	0.276396	0.243701	0.399624	0.394768	0.346658	0.164782	0.181279	0.336368	0.336992	0.486111	0.0886962	0.318355	0.617797	0.324515	0.343989	0.494384	0.751325	0.759229	0.286432	0.524988	0.803408	0.346279	0.622618	0.0991997
TG(54:6).3	TG	M+NH4	C57 H102 O6 N1	64.8949	71.6943	A	896.769	19.7547	7.76796	4.14354	3.91456	4.32115	6.29706	6.90392	1.74528	6.26096	3.13175	6.22352	7.99427	11.9473	6.35082	4.39972	4.04019	2.86221	1.43902	4.2591	2.68476	5.30853	5.10574	4.79159	2.74827	3.5231	22.0879	30.3926	23.2253	4.14597	10.4451	17.8888	28.8581	25.4363	36.1271	28.0351	27.1949	4.26387	20.1736	28.8614	11.567	22.234	1.97682
TG(54:8).1	TG	M+NH4	C57 H98 O6 N1	51.4565	68.8068	A	892.736	18.8619	0.0710363	0.03987	0.037551	0.0423191	0.0623006	0.0772654	0.0191773	0.0509181	0.0944215	0.194283	0.418718	0.166461	0.294537	0.0544202	0.0465566	0.185451	0.12165	0.0507433	0.0443899	0.289229	0.0868945	0.0738912	0.0291314	0.0414324	0.175706	0.133617	0.162869	0.0264599	0.140522	0.136047	0.336033	0.322608	0.294516	0.382036	0.66818	0.0924516	0.182498	0.332834	0.138004	0.175013	0.0337579
TG(56:10)	TG	M+NH4	C59 H98 O6 N1	23.5526	43.4926	B	916.736	18.7155	0.0383009	0.0808239	0.0627223	0.0544777	0.085527	0.0413804	0.0373471	0.04281	0.0630688	0.130617	0.185967	0.132197	0.117509	0.0390725	0.0577953	0.093875	0.0794479	0.0144558	0.0143256	0.0375532	0.058715	0.0940123	0.0483584	0.0579566	0.0600298	0.057051	0.0233963	0.0114198	0.0243252	0.0344725	0.0427806	0.0281123	0.0432665	0.0241566	0.0748489	0.0257069	0.0492278	0.0223257	0.00980553	0.02727	0.0422893
TG(52:5).1	TG	M+NH4	C55 H100 O6 N1	26.1274	43.763	A	870.753	19.9436	11.6811	4.91688	8.12119	6.50671	7.46966	9.14149	3.02224	3.74066	4.91693	11.7731	14.4678	17.3075	11.0194	9.08773	6.81693	5.64482	3.61914	5.29255	7.64812	12.6357	10.6701	8.9048	4.45129	2.81798	10.1839	11.815	19.2737	2.71906	9.77001	12.4763	13.1873	11.6176	16.0461	10.1627	31.5026	4.89564	13.9463	16.7554	6.89383	12.1142	2.82814
TG(52:6).1	TG	M+NH4	C55 H98 O6 N1	41.149	61.3764	A	868.738	19.5126	0.955915	0.364359	0.560542	0.48089	0.654512	0.734146	0.152736	0.649788	0.219911	0.657626	1.05545	1.23887	0.453832	0.694053	0.623524	0.370819	0.134642	0.383133	0.524439	0.51057	0.969611	0.390006	0.27427	0.411384	0.952074	1.19462	1.23	0.248223	0.828886	0.853628	1.2686	1.27847	1.54721	1.08478	2.42697	0.398106	1.41136	1.27567	0.595353	0.911844	0.217203
TG(54:7).2	TG	M+NH4	C57 H100 O6 N1	32.7646	64.7256	A	894.752	19.5211	1.78607	1.53532	1.40897	1.55037	1.53291	2.64964	0.769227	1.9021	1.23144	2.32073	3.99962	4.62707	2.82529	1.66396	1.37521	1.46994	0.337126	1.54916	1.31531	2.72557	2.10486	2.15415	1.0632	1.22883	3.06225	9.03114	2.56478	1.10423	5.1808	4.04568	7.4455	3.84659	9.35792	8.54054	12.9278	1.68554	6.09167	7.23682	2.88697	5.46019	0.951093
TG(40:4)	TG	M+NH4	C43 H78 O6 N1	10.8763	36.9638	B	704.584	5.44315	0.00716048	0.00795888	0.00942488	0.00729206	0.00700111	0.00751432	0.0136708	0.00648159	0.0127742	0.0165461	0.00847437	0.0103533	0.00722648	0.0100797	0.00996744	0.0101724	0.00672042	0.00680548	0.0239372	0.0293863	0.0215463	0.0363493	0.0315582	0.0040514	0.0308561	0.0651349	0.0487797	0.0190091	0.0423887	0.0385246	0.0782306	0.0731824	0.0791653	0.0448452	0.0949775	0.0315597	0.0877026	0.101677	0.0191415	0.0362064	0.0304327
TG(55:4)	TG	M+NH4	C58 H108 O6 N1	40.6852	72.5705	A	914.816	20.8399	0.157494	0.0271631	0.0858931	0.110817	0.0610088	0.0574781	0.0273277	0.0967906	0.0567504	0.133719	0.188773	0.161114	0.0773324	0.0480534	0.0912763	0.0379075	0.0365932	0.0616498	0.087803	0.0918323	0.0751287	0.0400166	0.067329	0.0504325	0.135489	0.134817	0.331273	0.0324424	0.13122	0.112895	0.11721	0.13738	0.195076	0.11561	0.315643	0.0476359	0.268059	0.191021	0.0763363	0.128528	0.0342731
TG(58:4)	TG	M+NH4	C61 H114 O6 N1	13.4811	64.2788	C	956.862	21.331	0.127025	0.076193	0.130385	0.0561425	0.110258	0.129303	0.0537249	0.117118	0.0375486	0.163285	0.0697319	0.155699	0.08891	0.0616921	0.0881747	0.0416029	0.0719753	0.0324743	0.0454895	0.0572612	0.0387647	0.0896409	0.0830132	0.0334148	0.234452	0.202063	0.337981	0.100964	0.166508	0.299555	0.273631	0.436625	0.636518	0.484289	0.816608	0.14264	0.590082	0.776458	0.238024	0.421755	0.075833
TG(52:0)	TG	M+NH4	C55 H110 O6 N1	38.241	64.0096	A	880.83	21.6648	0.262861	0.144749	0.270246	0.271339	0.21503	0.271847	0.162505	0.151149	0.206591	0.464962	0.284672	0.438346	0.327314	0.244248	0.152869	0.14392	0.221387	0.124626	0.248613	0.477977	0.180944	0.303083	0.135437	0.101259	0.592459	0.733047	0.884177	0.218288	0.539143	0.445373	0.902081	0.374269	0.515552	0.232099	0.562285	0.2388	0.469533	0.454444	0.124178	0.185464	0.0865704
TG(56:2)	TG	M+NH4	C59 H114 O6 N1	55.124	75.9712	A	932.863	21.6478	0.17435	0.0625272	0.186308	0.0982008	0.0860132	0.193916	0.0854393	0.125054	0.101764	0.436703	0.177558	0.228378	0.132982	0.0935704	0.0800259	0.110244	0.0878002	0.0538382	0.141617	0.179732	0.12009	0.152612	0.111188	0.0879291	0.618596	0.37271	1.3762	0.133873	0.334772	0.406422	0.592731	0.616467	0.735297	0.465956	1.31532	0.185036	0.457225	1.04625	0.366071	0.349743	0.110085
TG(48:1)	TG	M+NH4	C51 H100 O6 N1	22.3364	56.0833	B	822.755	20.5868	2.17474	0.635287	2.06319	0.777239	0.791243	1.64104	0.553119	1.14378	0.853795	1.18515	1.2592	1.84105	1.65753	2.73702	1.70203	0.652985	0.62719	0.758814	1.97475	1.43485	2.17758	1.51825	0.492144	0.99455	0.976263	0.436359	2.03465	0.128153	0.543079	1.03459	0.675992	0.421683	1.12262	0.516151	1.42445	0.395609	1.06857	1.1477	0.377551	0.42331	0.278568
TG(52:1).2	TG	M+NH4	C55 H110 O5 N1	17.6211	44.3683	B	864.836	21.8379	0.0292417	0.00796942	0.0097176	0.0172394	0.0283654	0.023035	0.0101347	0.0326726	0.0158916	0.0220321	0.0318786	0.0212181	0.0439045	0.0134422	0.0166193	0.00674629	0.0064697	0.0120666	0.0211372	0.0164927	0.0128435	0.00709965	0.0207596	0.00618486	0.150987	0.0258017	0.0458699	0.0118175	0.0870821	0.0526933	0.0570004	0.107929	0.107542	0.0283555	0.080695	0.0699597	0.094005	0.0923015	0.0277586	0.0209418	0.0163669
TG(60:12)	TG	M+NH4	C63 H102 O6 N1	20.5135	34.5278	A	968.769	20.9093	0.104642	0.0740482	0.125664	0.119665	0.0697194	0.0773946	0.121253	0.0679706	0.0579262	0.112399	0.0609599	0.0665891	0.10214	0.0975992	0.0979348	0.0645969	0.083972	0.107626	0.10505	0.0551721	0.10051	0.0957366	0.0523931	0.0925778	0.220879	0.494691	0.279398	0.20964	0.259904	0.390414	0.550676	0.368065	0.394859	0.150781	0.25404	0.0974201	0.336973	0.649534	0.112456	0.202331	0.165815
TG(52:9)	TG	M+NH4	C55 H92 O6 N1	10.6849	35.7295	B	862.692	18.0635	0.039802	0.0120193	0.0165668	0.0174208	0.0165447	0.0162188	0.00917633	0.0274143	0.0134988	0.0156523	0.0139195	0.0108422	0.0237771	0.0196215	0.0139915	0.0153227	0.00830057	0.0135732	0.0159179	0.0148687	0.0194511	0.00789753	0.00422698	0.0171325	0.0269218	0.0221842	0.0504089	0.0176613	0.0407496	0.0336406	0.0325291	0.0214386	0.0306022	0.0131739	0.0467362	0.0261486	0.012108	0.033833	0.0186003	0.0242138	0.00916585
TG(56:9).1	TG	M+NH4	C59 H100 O6 N1	32.0727	53.4613	A	918.751	19.1454	0.963347	0.280875	0.47317	0.548804	0.333047	0.374056	0.278071	0.241515	0.482346	0.419214	0.491991	0.427713	0.356082	0.503528	0.525279	0.233681	0.187517	0.418362	0.295861	0.296257	0.446143	0.338368	0.472844	0.471138	1.17837	1.16984	0.673383	0.15011	0.774142	0.781557	0.967087	0.837659	1.08468	0.82284	2.39795	0.704257	1.29637	0.633829	0.439941	0.379659	0.430979
TG(60:13)	TG	M+NH4	C63 H100 O6 N1	8.35644	29.5434	C	966.752	18.6985	0.0277186	0.018049	0.0104721	0.0135901	0.0250236	0.0301683	0.00836594	0.0182866	0.0156622	0.0560883	0.0443891	0.0285124	0.0211901	0.0148839	0.0102885	0.0202372	0.0170272	0.0113432	0.0210062	0.0261159	0.0145208	0.0248536	0.0145887	0.0168986	0.181537	0.131165	0.0809018	0.0824578	0.0740867	0.0816242	0.114494	0.0598554	0.0587507	0.0606882	0.188819	0.109706	0.090006	0.0892699	0.0306676	0.0727756	0.0530256
TG(58:10)	TG	M+NH4	C61 H102 O6 N1	7.74407	37.4371	C	944.769	19.5416	1.25468	1.27353	0.455039	0.539624	1.00626	1.04943	0.277833	1.0358	0.488556	1.22509	1.13573	0.975245	0.819751	0.696822	0.614599	0.488068	0.417022	0.523385	0.355268	0.57338	0.293299	0.828722	0.424442	0.498644	2.31396	2.29258	0.712578	0.457253	1.10609	1.41235	1.4275	1.10157	1.68918	1.11368	3.40268	1.40709	1.67949	0.800236	0.589171	1.02555	0.593557
TG(59:2)	TG	M+NH4	C62 H120 O6 N1	19.1471	47.7278	B	974.91	22.0839	0.00493045	0.00247631	0.00702921	0.00753817	0.00485236	0.00973281	0.00212736	0.00454131	0.00220334	0.00823037	0.00375445	0.00704357	0.00849242	0.00315002	0.00327469	0.000606784	0.00211871	0.00249383	0.00430217	0.00621849	0.00466702	0.00690537	0.00240833	0.00211036	0.0243434	0.0132138	0.0301888	0.00413875	0.0166313	0.00823497	0.0252119	0.0225942	0.0410889	0.0270608	0.0593494	0.00647166	0.0240149	0.0441794	0.00689292	0.0243753	0.00578188
TG(58:8)	TG	M+NH4	C61 H106 O6 N1	9.77453	47.253	C	948.801	20.2672	0.738272	0.499118	0.565898	0.587781	0.490648	1.23522	0.178178	0.765623	0.579236	1.79771	1.46611	0.666418	1.21376	0.884378	0.615651	1.09064	0.569137	0.234903	0.688774	0.76409	0.422684	0.738486	0.3454	0.285207	2.22934	1.63917	1.08102	0.566836	1.22893	1.32742	0.685482	0.825037	1.5951	0.611055	2.19534	1.13737	2.78687	0.984976	0.334375	1.34679	0.430919
TG(49:3).1	TG	M+NH4	C52 H98 O6 N1	18.6854	61.1144	B	832.736	20.0977	0.0609444	0.0501912	0.0537493	0.0823608	0.041051	0.126554	0.033534	0.0594445	0.0360493	0.0487151	0.0436382	0.113024	0.060548	0.0519702	0.059482	0.0271077	0.0219337	0.0361466	0.0439335	0.0241806	0.13883	0.127183	0.0106774	0.0595237	0.0532759	0.113455	0.101813	0.0147977	0.108397	0.0412672	0.102723	0.0518336	0.1272	0.0809043	0.223108	0.0925399	0.159995	0.0720931	0.0285673	0.0337397	0.0113281
TG(58:9)	TG	M+NH4	C61 H104 O6 N1	7.05714	34.275	C	946.788	20.0531	1.00758	0.622862	0.382192	0.379853	0.513514	0.707369	0.175082	0.583145	0.362794	1.31549	1.08505	0.880918	0.683148	0.501968	0.426308	0.352414	0.274319	0.330509	0.425861	0.607647	0.302264	0.50669	0.33666	0.415447	1.41481	2.1088	1.42341	0.91488	1.00179	1.96837	2.03754	1.35035	1.79563	1.16744	2.23366	0.912633	2.72585	0.923975	0.670096	0.924816	0.683538
TG(58:11)	TG	M+NH4	C61 H100 O6 N1	6.29218	30.8467	C	942.752	18.9169	0.489748	0.448275	0.172518	0.173036	0.346318	0.342355	0.138076	0.267543	0.232012	0.346873	0.348608	0.359026	0.252758	0.224172	0.200512	0.196999	0.183612	0.0867648	0.141466	0.10924	0.10503	0.26044	0.13441	0.181206	0.721131	0.589106	0.259058	0.170292	0.274805	0.365331	0.372165	0.380788	0.424106	0.280922	0.957584	0.537415	0.52751	0.172747	0.113344	0.298428	0.127394
TG(60:2)	TG	M+NH4	C63 H122 O6 N1	12.6588	61.7683	C	988.924	22.2592	0.0182945	0.0132622	0.0222878	0.0179329	0.0218817	0.0319281	0.012384	0.030047	0.0128086	0.0308468	0.0179245	0.0192735	0.0214653	0.0189554	0.015389	0.0182922	0.0159621	0.0112485	0.0186378	0.0212714	0.0137923	0.0208936	0.0164944	0.0120378	0.0854929	0.0617302	0.0855634	0.0247652	0.0635208	0.0725861	0.092338	0.0789283	0.133923	0.0815661	0.166607	0.0281649	0.142447	0.127633	0.0479781	0.0663609	0.0190152
TG(55:3)	TG	M+NH4	C58 H110 O6 N1	13.8708	45.94	B	916.832	21.2071	0.0731534	0.0325485	0.0534283	0.0761149	0.048899	0.0867903	0.0188201	0.0556641	0.0293347	0.0680831	0.150535	0.12696	0.12794	0.0775277	0.0732878	0.0367657	0.0252148	0.0284147	0.0414873	0.0608955	0.0467466	0.04588	0.035949	0.033765	0.0845504	0.0856476	0.214525	0.0216147	0.072535	0.0777391	0.0784817	0.0964661	0.14955	0.0652767	0.366079	0.0335727	0.224511	0.134745	0.0494622	0.0775402	0.0211911
TG(56:5).1	TG	M+NH4	C59 H108 O6 N1	9.91612	47.4977	C	926.815	21.0126	2.06932	1.03965	1.47282	1.23234	1.46013	2.06173	0.599611	1.23596	0.972541	3.66065	3.13955	2.90067	1.35577	2.09164	1.26979	1.04825	0.465948	0.775667	0.837628	2.09341	0.577286	1.69322	1.43941	0.902771	2.57546	3.24467	1.40774	0.708449	2.28288	2.57838	1.4074	1.99262	1.31179	0.899646	4.45999	1.67909	2.82796	2.88891	0.819788	1.44638	0.65575
TG(58:2)	TG	M+NH4	C61 H118 O6 N1	11.8083	57.6182	C	960.893	21.9578	0.0454113	0.0642168	0.0541826	0.0881036	0.0835171	0.104598	0.0288786	0.0406782	0.0651299	0.125759	0.0818489	0.0588562	0.110344	0.0794481	0.0730967	0.0673363	0.0531833	0.0571095	0.0389367	0.0946181	0.0344916	0.0372771	0.0282148	0.0575494	0.315601	0.241665	0.408461	0.0473621	0.11983	0.255092	0.360697	0.312009	0.272835	0.311301	0.637297	0.0607549	0.422409	0.622647	0.188799	0.324494	0.0423856
TG(56:1).1	TG	M+NH4	C59 H116 O6 N1	8.24416	40.2272	C	934.879	22.0557	0.0276316	0.0233577	0.0369986	0.0437505	0.0263417	0.163751	0.0290023	0.024083	0.0202718	0.0433096	0.0286784	0.0407038	0.0368628	0.0251212	0.0219679	0.0235822	0.0176154	0.0187872	0.027802	0.0379502	0.0243644	0.0310773	0.0198972	0.0176756	0.0965474	0.075237	0.137773	0.0285878	0.0688463	0.0826972	0.102039	0.0821977	0.147839	0.0833118	0.210567	0.0401368	0.132991	0.212317	0.0563568	0.0907378	0.0280936
TG(36:0).1	TG	M+NH4	C39 H78 O6 N1	38.0978	51.1046	A	656.583	17.7796	0.0076703	0.00754305	0.00949415	0.00813597	0.0107302	0.00632597	0.0099328	0.0107388	0.00768036	0.00735562	0.00931708	0.0119414	0.00730789	0.0100348	0.00532795	0.0106338	0.00783227	0.00920369	0.00638958	0.00698014	0.00567651	0.00720537	0.00799418	0.0079356	0.0137734	0.0148702	0.0504416	0.00673372	0.0062849	0.0057171	0.0167045	0.0109927	0.00620878	0.00367124	0.00972477	0.00648177	0.0134177	0.0148444	0.00401342	0.00726151	0.00650528
TG(38:0).1	TG	M+NH4	C41 H82 O6 N1	22.4039	49.916	A	684.614	18.6612	0.0170868	0.00552357	0.0228234	0.0147558	0.010137	0.00700649	0.00610605	0.00503104	0.0152848	0.00753817	0.010413	0.00733614	0.0114553	0.0245279	0.00948807	0.0201552	0.00701896	0.0109022	0.0190146	0.0159056	0.0157405	0.0146816	0.0193835	0.00474745	0.0187464	0.021903	0.0539019	0.0162332	0.00461386	0.00644934	0.0107768	0.0132648	0.0098421	0.00918968	0.0259671	0.00669704	0.0266412	0.0259434	0.00719857	0.00382299	0.0029096
TG(38:1)	TG	M+NH4	C41 H80 O6 N1	38.8261	55.39	A	682.598	17.7553	0.00557837	0.002787	0.0213029	0.00908895	0.00861177	0.0123753	0.00455868	0.0038768	0.00989494	0.0102419	0.00797508	0.00551575	0.00932115	0.00740897	0.00657694	0.00665142	0.00775688	0.00648472	0.00801023	0.0035671	0.0079994	0.00565117	0.00920449	0.00599092	0.00989216	0.0194577	0.171388	0.0055147	0.0244619	0.0139366	0.0112538	0.0124188	0.0134295	0.014264	0.0203987	0.00638206	0.0310103	0.035033	0.00796517	0.0145226	0.00477793
TG(38:2)	TG	M+NH4	C41 H78 O6 N1	38.9882	48.5535	A	680.582	16.8516	0.00213948	0.000161625	0.0198314	0.005575	0.00285737	0.0258592	0.0109944	0.00381454	0.0136461	0.000958222	0.000363096	0.0124314	0.00168161	0.00504748	0.00546641	0.0049525	0.0128437	0.00471141	0.000977974	0.00143212	0.000742656	0.0012682	0.0124476	0.00174364	0.000558911	0.000430933	0.322677	0	0	0.00361749	0	0.00116531	0.000919284	0.00601961	0.00507657	0	0.000557699	0.0151517	0.00578278	0.00114279	6.53e-05
TG(40:4).1	TG	M+NH4	C43 H78 O6 N1	10.5681	52.5488	C	704.584	5.3964	0.00597915	0.00629741	0.0074448	0.0035376	0.00866569	0.00591618	0.0107244	0.00359883	0.0066811	0.00783557	0.00439488	0.00781257	0.00357519	0.00522862	0.00746235	0.00813483	0.00361674	0.00358085	0.0132908	0.0227031	0.0165889	0.0201889	0.0170193	0.00538853	0.0592164	0.048167	0.0358534	0.0352325	0.0812174	0.0702284	0.0566366	0.0298278	0.0570482	0.0318295	0.0671588	0.02271	0.0596112	0.0683401	0.0185992	0.0641709	0.0207478
TG(40:1)	TG	M+NH4	C43 H84 O6 N1	25.8982	43.4918	A	710.629	18.6479	0.0226081	0.0226583	0.0461378	0.020369	0.0162488	0.0296777	0.0244819	0.0146896	0.0211738	0.00810513	0.017	0.0151662	0.0246735	0.0219732	0.0113222	0.015285	0.015553	0.0153326	0.0223088	0.0202785	0.0187252	0.0137167	0.0288546	0.0126723	0.0160919	0.0157002	0.0549354	0.00641423	0.00556873	0.00779346	0.00969868	0.00893034	0.0121646	0.00558982	0.0149742	0.00449311	0.0157605	0.0364012	0.00570003	0.00629297	0.00696248
TG(37:4)	TG	M+NH4	C40 H72 O6 N1	14.0483	33.8677	B	662.536	13.4621	0.00146021	0	0.000441921	0.00506772	0.00388909	0.000408462	0.00136947	0	0.00198518	0.000655434	0.00152399	0.00566281	0.00321266	0.00192661	0	0.00409894	0.00101988	0.00185891	0.0267129	0.0428683	0.0474392	0.0033745	0	0	0.0450102	0.0888657	0.0302347	0.040808	0.0303863	0.032806	0.0924077	0.021625	0.0177411	0.0455882	0.0385009	0.0286662	0.0418904	0.0412752	0.0140814	0.0177657	0.0108581
TG(40:1).1	TG	M+NH4	C43 H84 O6 N1	26.6821	53.8466	A	710.629	18.3218	0.00851298	0.00824907	0.0363069	0.00777203	0.0094548	0.0511365	0.0116387	0.0124685	0.012393	0.00882139	0.0144752	0.0223367	0.00606073	0.0175782	0.0248822	0.0198001	0.0153041	0.0123822	0.00485441	0.0122377	0.00451013	0.00699214	0.0151201	0.00982381	0.000140295	0.000337798	0.00678397	0.000478155	0.000243711	0.000475037	0.00032806	0.000200146	0	2.61e-05	0.000613044	6.04e-05	0.000159706	0.00179585	0.0019735	0.00109162	0.000543032
TG(24:0)	TG	M+NH4	C27 H54 O6 N1	31.6092	54.3544	A	488.394	8.66935	0.0844176	0.0321247	0.0714067	0.0680333	0.0256838	0.0707093	0.00351359	0.073053	0.0858563	0.0371378	0.0520943	0.107252	0.0583788	0.11618	0.110038	0.0701482	0.061638	0.0759973	0.0409989	0.0193681	0.0887859	0.130463	0.0258242	0.0506126	0.20699	0.0127243	0.0310303	0.0319783	0.1154	0.327353	0.117676	0.0450413	0.109316	0.0303101	0.135719	0.10253	0.100659	1.17199	0.0300293	0.0277679	0.014208
		mScore:	The score calculated based on the number of matches with product ion peaks in the spectrum. Higher m-score means higher indentification relability.
		Occupy:	The ratio of MS2 spectrum peaks assigned to the lipid among all peaks. Higher score means that it was uniquely identified for that spectrum.
		Grade:	The indicator that shows how well component of lipid ion being identified. Showing grade as A(Max) to D(Min) for each result.
[truncated: 103 more columns]

## Sheet: Table S3
Table S3. Significantly differential lipid species altered in all time points using ANOVA analysis
Lipid name	Class	Ion	mScore	Occupy	Grade	Formula	M/Z	RT(min)	SNA001 9μg/kg		SNA001 22μg/kg		SNA001 54μg/kg		Thyrogen 22μg/kg
									P-value	adjusted P	P-value	adjusted P	P-value	adjusted P	P-value	adjusted P
SM(d42:6)	SM	M+H	17.0289	42.4662	B	C47 H86 O6 N2 P1	805.623	13.9205	2.82509e-15	1.18654e-12	4.71571e-13	1.9806e-10	2.99333e-12	1.2572e-09	2.39574e-08	1.00621e-05
PC(21:4)	PC	M+H	38.1607	95.7228	C	C29 H51 O8 N1 P1	572.334	2.41852	4.061e-13	8.5281e-11	9.9897e-09	1.04892e-06	3.44957e-08	2.4147e-06	2.47929e-05	0.000347101
PC(19:2)	PC	M+H	40.1	100	C	C27 H51 O8 N1 P1	548.334	2.56548	7.41701e-12	1.03838e-09	1.76961e-09	2.47746e-07	3.30891e-10	6.94871e-08	7.58373e-08	1.59258e-05
PC(19:1)	PC	M+H	32.152	80.1796	C	C27 H53 O8 N1 P1	550.35	3.54361	1.40241e-09	1.47253e-07	1.58654e-05	0.00035071	2.0841e-08	1.75064e-06	2.16496e-06	5.05158e-05
TG(44:4)	TG	M+NH4	11.1172	55.5437	C	C47 H86 O6 N1	760.647	7.5442	2.11778e-09	1.77893e-07	2.83145e-07	1.48651e-05	5.76972e-06	0.000134627	0.0122235	0.0475359
TG(60:13)	TG	M+NH4	8.35644	29.5434	C	C63 H100 O6 N1	966.752	18.6985	4.88603e-09	3.42022e-07	0.000364169	0.00386681	0.000132233	0.00172629	9.25855e-06	0.000162025
TG(54:0)	TG	M+NH4	20.3712	68.12	B	C57 H114 O6 N1	908.861	21.9776	1.26413e-08	7.5848e-07	0.00202425	0.0128816	0.0834711	0.208678	0.828522	0.84873
TG(45:7)	TG	M+NH4	5.19871	25.6483	C	C48 H84 O5 N1	754.634	18.1373	2.08046e-08	1.09224e-06	4.51461e-07	1.89614e-05	6.11898e-08	3.21246e-06	0.0060973	0.0294353
TG(40:4).1	TG	M+NH4	10.5681	52.5488	C	C43 H78 O6 N1	704.584	5.3964	3.0622e-08	1.42903e-06	3.77964e-06	0.000132287	0.000173097	0.00207716	2.03354e-06	5.05158e-05
PC(44:6e)	PC	M+H	40.1	100	C	C52 H95 O7 N1 P1	876.683	16.0404	4.51651e-08	1.89694e-06	0.0068182	0.0323401	0.0578614	0.162658	0.0183679	0.062214
PG(33:0)	PG	M-H	8.68271	86.8271	C	C39 H76 O10 N0 P1	735.522	5.37864	5.20758e-08	1.98835e-06	0.0715977	0.167409	3.24983e-06	8.5308e-05	0.0072209	0.0323133
TG(60:12)	TG	M+NH4	20.5135	34.5278	A	C63 H102 O6 N1	968.769	20.9093	1.21247e-07	4.24363e-06	5.96096e-06	0.000170496	3.07463e-05	0.000478275	4.59613e-05	0.000551535
LPC(22:3)	LPC	M+H	9.11478	45.8421	B	C30 H57 O7 N1 P1	574.384	7.02243	5.10881e-07	1.65054e-05	0.119751	0.234129	0.000484734	0.00452418	0.0494005	0.120629
TG(44:6)	TG	M+NH4	9.46429	35.2504	C	C47 H84 O5 N1	742.637	7.49178	1.07333e-06	3.21998e-05	1.64847e-07	9.89079e-06	2.37966e-07	9.82792e-06	5.64323e-06	0.000112865
PC(42:3e)	PC	M+H	26.6886	89.9329	C	C50 H97 O7 N1 P1	854.697	17.3928	2.13623e-06	5.98144e-05	0.000708899	0.00647255	0.0439094	0.135603	0.0183247	0.062214
PE(40:4p).1	PE	M+H	8.61189	40.8146	B	C45 H83 O7 N1 P1	780.59	16.2246	4.77765e-06	0.000118036	0.000427341	0.00427341	0.00219326	0.0135922	0.00145482	0.00969881
TG(40:1).1	TG	M+NH4	26.6821	53.8466	A	C43 H84 O6 N1	710.629	18.3218	4.76435e-06	0.000118036	0.000851231	0.00715034	0.000335866	0.00352659	0.083519	0.181192
SM(d44:2)	SM	M+H	40	100	C	C49 H98 O6 N2 P1	841.715	17.5649	8.29911e-06	0.000193646	1.01526e-07	7.1068e-06	4.92381e-08	2.95429e-06	2.69726e-05	0.000365435
PC(42:2)	PC	M+H	40.1	100	C	C50 H97 O8 N1 P1	870.693	17.6975	1.25659e-05	0.000277773	0.000472371	0.00461385	0.00757021	0.0365459	0.0294347	0.0852593
TG(40:4)	TG	M+NH4	10.8763	36.9638	B	C43 H78 O6 N1	704.584	5.44315	1.8281e-05	0.000383902	3.24952e-07	1.51644e-05	0.0112003	0.0505822	0.00331423	0.01762
PC(39:0e)	PC	M+H	10.538	67.3195	C	C47 H97 O7 N1 P1	818.703	17.963	2.08365e-05	0.00041673	2.18988e-10	4.59875e-08	1.1137e-07	5.19728e-06	0.0146242	0.0529498
SM(d32:0)	SM	M+H	36.4185	92.5569	C	C37 H78 O6 N2 P1	677.558	11.4437	2.25864e-05	0.000431195	0.000368267	0.00386681	2.39346e-05	0.000404289	0.000357796	0.00343767
PC(40:8)	PC	M+H	39.7392	99.1001	C	C48 H81 O8 N1 P1	830.568	10.9472	2.56642e-05	0.000449124	0.0111848	0.0434966	2.03488e-05	0.000371586	0.0116523	0.0461695
PE(38:2p)	PE	M+H	14.2092	66.0894	B	C43 H83 O7 N1 P1	756.59	16.4513	2.54096e-05	0.000449124	3.85385e-05	0.00077077	6.69227e-05	0.000936918	9.67625e-05	0.00106948
LPC(14:0e)	LPC	M+H	25.7684	64.1006	B	C22 H49 O6 N1 P1	454.329	2.58383	4.64281e-05	0.000759711	6.44731e-05	0.00104149	0.00344988	0.0193196	0.000375159	0.00350149
SM(d42:2)	SM	M+H	49.2968	100	C	C47 H94 O6 N2 P1	813.683	16.5911	4.70298e-05	0.000759711	6.38673e-06	0.000170496	0.00182658	0.0123736	0.0378757	0.101973
SM(d33:1)	SM	M+H	39.6466	99.1166	C	C38 H78 O6 N2 P1	689.559	11.6211	5.78086e-05	0.000899245	0.0109178	0.0428548	5.3982e-07	1.74403e-05	3.59957e-06	7.95694e-05
PC(37:5e)	PC	M+H	39.2534	97.8887	C	C45 H83 O7 N1 P1	780.59	13.8465	6.11374e-05	0.000917061	0.980974	0.98581	0.77223	0.853517	0.524034	0.622775
PE(40:4p)	PE	M+H	9.80556	46.0355	B	C45 H83 O7 N1 P1	780.591	15.8649	7.37928e-05	0.00106872	4.16732e-05	0.000778278	0.0051653	0.0261377	0.00169217	0.0103002
PC(36:5)	PC	M+H	39.6515	98.9378	C	C44 H79 O8 N1 P1	780.552	11.5784	9.84436e-05	0.00137821	0.151949	0.279789	0.000577486	0.0049245	0.0104609	0.0432078
PE(36:5)	PE	M+H	13.7081	45.7781	B	C41 H73 O8 N1 P1	738.506	11.8806	0.000129443	0.00175374	0.0205412	0.067401	5.49485e-05	0.000795806	1.14672e-06	4.01354e-05
PE(36:1p)	PE	M+H	15.0362	69.612	B	C41 H81 O7 N1 P1	730.574	16.2422	0.00014858	0.00191664	0.000940859	0.00745586	0.00197903	0.0125939	0.00251417	0.0140794
TG(52:9)	TG	M+NH4	10.6849	35.7295	B	C55 H92 O6 N1	862.692	18.0635	0.000150593	0.00191664	0.000323722	0.00357798	0.00011096	0.00150333	0.000360137	0.00343767
TG(37:4)	TG	M+NH4	14.0483	33.8677	B	C40 H72 O6 N1	662.536	13.4621	0.000162873	0.00201196	0.000278362	0.00329288	2.40648e-05	0.000404289	0.119059	0.235871
TG(32:0)	TG	M+NH4	26.0081	44.354	A	C35 H70 O6 N1	600.519	15.1859	0.000218346	0.00262015	0.35142	0.49529	0.000539889	0.00482454	0.0183546	0.062214
SM(d42:7)	SM	M+H	30	100	C	C47 H84 O6 N2 P1	803.605	12.8207	0.000230297	0.0026868	0.066095	0.15999	0.00195108	0.0125939	0.0561025	0.133125
PC(34:3)	PC	M+H	40.1	100	C	C42 H79 O8 N1 P1	756.553	11.7574	0.000244065	0.00277047	0.0226346	0.0720191	0.13212	0.277453	0.0717822	0.161523
PC(35:4)	PC	M+H	39.5188	98.5507	C	C43 H79 O8 N1 P1	768.554	11.7775	0.00025926	0.00282158	0.355759	0.499729	0.001498	0.010486	0.00856552	0.0365684
TG(56:7).2	TG	M+NH4	27.7967	43.2093	A	C59 H104 O6 N1	922.784	20.1957	0.000262004	0.00282158	0.00720472	0.0327696	0.0269227	0.0942296	0.0164548	0.0572495
SM(d34:2).1	SM	M+H	39.6287	100	C	C39 H78 O6 N2 P1	701.559	11.002	0.00029036	0.00304878	0.423578	0.567412	1.25029e-05	0.000250057	0.00183077	0.0106795
TG(58:9)	TG	M+NH4	7.05714	34.275	C	C61 H104 O6 N1	946.788	20.0531	0.000302305	0.00309678	0.00666802	0.0323401	0.0248332	0.0883893	0.0281403	0.0838222
SM(t40:7)	SM	M+H	38.7605	97.27	C	C45 H80 O7 N2 P1	791.569	13.24	0.000316112	0.00316112	9.17077e-06	0.000213985	0.00349592	0.0193196	0.104759	0.215007
TG(52:0)	TG	M+NH4	38.241	64.0096	A	C55 H110 O6 N1	880.83	21.6648	0.000487871	0.00476525	0.609762	0.705473	0.197758	0.356473	0.36019	0.478734
PC(31:3)	PC	M+H	38.0813	93.5657	C	C39 H73 O8 N1 P1	714.505	11.8452	0.000542666	0.00487748	0.11506	0.230119	0.00543915	0.0271957	0.00580811	0.0283652
PC(37:5).1	PC	M+H	39.7131	99.0351	C	C45 H81 O8 N1 P1	794.568	12.0469	0.000528623	0.00487748	0.00851019	0.0359769	0.000509611	0.00465297	0.00708356	0.0323133
SM(d34:2)	SM	M+H	49.5388	99.0777	B	C39 H78 O6 N2 P1	701.559	11.1846	0.000527293	0.00487748	0.195648	0.319062	6.38501e-06	0.000141142	0.000243266	0.00255429
TG(49:2)	TG	M+NH4	16.2153	32.6599	A	C52 H100 O6 N1	834.754	20.4244	0.000545813	0.00487748	0.040118	0.11233	0.395261	0.546084	0.456855	0.555069
SM(t34:0).1	SM	M+H	39.0033	97.9672	C	C39 H82 O7 N2 P1	721.585	11.6368	0.000620562	0.00542992	0.00840431	0.0359769	3.98047e-09	4.17949e-07	0.00535387	0.0267694
PC(36:3e).1	PC	M+H	48.5121	97.798	B	C44 H85 O7 N1 P1	770.606	15.0522	0.000651866	0.00558742	0.185143	0.3098	0.569072	0.694797	0.827112	0.84873
PC(38:2e)	PC	M+H	40.1	100	C	C46 H91 O7 N1 P1	800.654	16.2626	0.000789434	0.00614004	0.0963245	0.207758	0.215147	0.376507	0.0694993	0.157782
PC(42:6e)	PC	M+H	40.1	100	C	C50 H91 O7 N1 P1	848.652	14.8234	0.000749538	0.00614004	0.471503	0.59693	0.592146	0.712355	0.146071	0.280137
SM(d41:1)	SM	M+H	40	100	C	C46 H94 O6 N2 P1	801.684	17.1898	0.000750476	0.00614004	4.262e-05	0.000778278	0.00220065	0.0135922	0.00218566	0.012575
TG(58:11)	TG	M+NH4	6.29218	30.8467	C	C61 H100 O6 N1	942.752	18.9169	0.000776625	0.00614004	0.0189048	0.0625199	0.138671	0.287639	0.273031	0.400954
TG(54:6)	TG	M+NH4	31.0588	44.2552	A	C57 H102 O6 N1	896.77	20.296	0.000766597	0.00614004	0.0516366	0.135546	0.0050949	0.0261377	2.86251e-05	0.000375704
TG(40:0).1	TG	M+NH4	39.2892	60.8024	A	C43 H86 O6 N1	712.645	19.2038	0.000862142	0.00658363	0.000409092	0.0041907	0.000597975	0.0049245	8.34662e-07	3.18689e-05
TG(36:0).1	TG	M+NH4	38.0978	51.1046	A	C39 H78 O6 N1	656.583	17.7796	0.000928542	0.00696407	0.000732556	0.00654625	0.000821486	0.00638934	5.19881e-07	2.7872e-05
PC(38:6e)	PC	M+H	39.6338	98.8374	C	C46 H83 O7 N1 P1	792.589	13.1156	0.000961585	0.00708155	0.650133	0.736	0.341159	0.508217	0.106431	0.216994
SM(d34:1)	SM	M+H	39.5559	98.8899	C	C39 H80 O6 N2 P1	703.574	12.4187	0.000977928	0.00708155	0.00604049	0.0305663	2.1881e-06	6.12669e-05	3.1575e-05	0.000401863
PC(44:5e)	PC	M+H	40.1	100	C	C52 H97 O7 N1 P1	878.698	17.0413	0.000997105	0.00709804	0.000290087	0.00329288	0.0338884	0.112961	0.0266793	0.0806136
PG(36:1)	PG	M-H	21.6401	72.1336	B	C42 H80 O10 N0 P1	775.551	14.3381	0.00129322	0.00905251	0.0971137	0.207758	0.12015	0.266999	0.993766	0.993766
PC(34:5)	PC	M+H	17.8527	91.2897	C	C42 H75 O8 N1 P1	752.521	10.112	0.00135011	0.0091459	0.000784296	0.00672254	0.397529	0.546786	0.0195404	0.0646219
TG(56:7).1	TG	M+NH4	20.4971	34.0862	A	C59 H104 O6 N1	922.785	20.2267	0.00133786	0.0091459	0.017914	0.0601911	0.023547	0.0845276	0.0125896	0.0482718
PC(34:4).1	PC	M+H	40.1	100	C	C42 H77 O8 N1 P1	754.537	11.0162	0.00143398	0.0095599	0.00510083	0.0267793	0.000424548	0.00405251	0.0022604	0.0128293
SM(d42:1)	SM	M+H	49.4538	100	C	C47 H96 O6 N2 P1	815.699	17.679	0.00148139	0.00972164	3.58942e-08	3.01511e-06	1.66965e-05	0.000318751	2.88785e-07	2.71454e-05
TG(56:7)	TG	M+NH4	31.3187	58.7248	A	C59 H104 O6 N1	922.785	20.0315	0.00157561	0.0101809	0.184761	0.3098	0.0224372	0.0832875	0.0411577	0.108718
PG(34:1)	PG	M-H	20.9622	52.4056	B	C40 H76 O10 N0 P1	747.517	13.0047	0.00164555	0.0104717	0.163503	0.29098	0.350775	0.508217	0.932419	0.942549
TG(58:10)	TG	M+NH4	7.74407	37.4371	C	C61 H102 O6 N1	944.769	19.5416	0.00168073	0.0105359	0.00509765	0.0267793	0.0229576	0.0838452	0.102631	0.213939
SM(d32:1)	SM	M+H	40	100	C	C37 H76 O6 N2 P1	675.544	10.825	0.00176555	0.0109049	0.00115514	0.00882109	8.07791e-10	1.13091e-07	2.1094e-05	0.000305499
TG(52:4).1	TG	M+NH4	66.2981	73.2446	A	C55 H102 O6 N1	872.769	20.2085	0.0020756	0.0126341	0.0746719	0.171378	0.0197654	0.0768655	0.018852	0.0628798
PE(18:2e)	PE	M+H	13.522	61.995	C	C23 H45 O7 N1 P1	478.292	2.70572	0.00213056	0.0127834	0.0012063	0.00904722	0.0216863	0.0820562	0.0522552	0.125413
PC(36:0e)	PC	M+H	17.7422	53.8825	C	C44 H91 O7 N1 P1	776.652	17.234	0.00221697	0.0131145	0.00176614	0.0119642	0.0260736	0.0920245	0.0258808	0.0788288
SM(d43:1)	SM	M+H	40	100	C	C48 H98 O6 N2 P1	829.715	18.057	0.00226615	0.0132192	3.13548e-06	0.000119718	0.000263355	0.00298944	0.00138625	0.00939074
PC(36:1e)	PC	M+H	40.1	100	C	C44 H89 O7 N1 P1	774.637	16.13	0.00247488	0.0142391	0.718819	0.780114	0.348383	0.508217	0.16114	0.298144
PC(37:3e)	PC	M+H	12.8267	62.1703	C	C45 H87 O7 N1 P1	784.623	17.5261	0.00272775	0.0152754	0.00170275	0.0117898	0.944708	0.965395	0.0383154	0.1025
SM(d44:3)	SM	M+H	39.0306	97.5766	C	C49 H96 O6 N2 P1	839.698	16.5387	0.00272766	0.0152754	0.00024699	0.00324175	0.0226066	0.0832875	0.0773235	0.170031
PC(32:2e)	PC	M+H	39.75	100	C	C40 H79 O7 N1 P1	716.559	12.1959	0.00300215	0.0165908	0.00075472	0.0066038	0.00349106	0.0193196	0.0239013	0.0752773
LPC(24:0)	LPC	M+H	57.8135	97.9828	B	C32 H67 O7 N1 P1	608.465	10.3692	0.00323884	0.017269	0.0389579	0.109814	4.18904e-07	1.46616e-05	6.90857e-06	0.000131891
PC(38:7e)	PC	M+H	39.6475	98.8913	C	C46 H81 O7 N1 P1	790.574	12.6458	0.00330074	0.017269	0.0448768	0.120822	0.545653	0.680042	0.267569	0.397099
PC(38:5)	PC	M+H	40.1	100	C	C46 H83 O8 N1 P1	808.584	12.6901	0.00333044	0.017269	0.0713124	0.167409	0.787692	0.861538	0.291405	0.418426
PE(38:3p)	PE	M+H	7.4784	35.4426	B	C43 H81 O7 N1 P1	754.573	15.1408	0.00318187	0.017269	0.0211445	0.0688425	0.593629	0.712355	0.0504708	0.121826
TG(60:2)	TG	M+NH4	12.6588	61.7683	C	C63 H122 O6 N1	988.924	22.2592	0.00330932	0.017269	0.00100546	0.00782024	0.00905385	0.0422513	0.0229165	0.0733353
SM(d42:3)	SM	M+H	39.5527	98.8817	C	C47 H92 O6 N2 P1	811.667	15.4433	0.00345029	0.0176722	0.00472191	0.0257559	0.256549	0.422552	0.382536	0.495879
PC(36:1)	PC	M+H	40.1	100	C	C44 H87 O8 N1 P1	788.615	15.3901	0.00381434	0.0193015	0.424556	0.567412	0.435585	0.569925	0.0368837	0.099943
PC(36:5e)	PC	M+H	39.6218	98.8075	C	C44 H81 O7 N1 P1	766.575	13.2835	0.00393129	0.0193034	0.0941984	0.206059	0.844867	0.902912	0.257318	0.390157
PC(33:2e)	PC	M+H	39.7468	99.1191	C	C41 H81 O7 N1 P1	730.573	12.9821	0.0039526	0.0193034	0.0937213	0.206059	0.349934	0.508217	0.611337	0.687141
TG(48:3).1	TG	M+NH4	18.7808	47.0415	B	C51 H96 O6 N1	818.721	19.8908	0.00394307	0.0193034	0.165687	0.29321	0.199208	0.357552	0.0475219	0.118155
PC(34:0e)	PC	M+H	40.1	100	C	C42 H87 O7 N1 P1	748.621	16.0683	0.00406429	0.0193949	0.570758	0.671481	0.695599	0.789599	0.526394	0.622775
PE(36:2p)	PE	M+H	20.2753	69.7953	B	C41 H79 O7 N1 P1	728.558	15.1809	0.00410987	0.0193949	0.00309448	0.0185669	0.0288863	0.100266	0.00644291	0.0300669
SM(d34:4)	SM	M+H	10.3847	51.9236	C	C39 H74 O6 N2 P1	697.525	10.8345	0.00404819	0.0193949	0.0120326	0.0455289	1.23367e-06	3.701e-05	0.000459357	0.00410489
PC(38:4).1	PC	M+H	29.6164	58.5304	B	C46 H85 O8 N1 P1	810.6	15.4823	0.00425821	0.0198717	0.108739	0.223875	0.578172	0.703862	0.542246	0.630867
PE(36:3e)	PE	M+H	6.00754	55.115	C	C41 H79 O7 N1 P1	728.558	15.4148	0.00460236	0.0212417	0.00089331	0.00735667	0.00475225	0.0249493	0.00130951	0.00916656
PC(40:6e)	PC	M+H	39.6413	98.856	C	C48 H87 O7 N1 P1	820.621	13.6308	0.00521861	0.0238241	0.942832	0.965828	0.986816	0.994763	0.677407	0.735849
PC(36:4)	PC	M+H	39.6592	99.0808	C	C44 H81 O8 N1 P1	782.568	12.4917	0.00540913	0.0244284	0.273128	0.403922	0.984658	0.994763	0.213307	0.350149
LPC(18:1)	LPC	M+H	58.1104	96.6896	B	C26 H53 O7 N1 P1	522.355	3.53821	0.00552124	0.0246694	0.00722987	0.0327696	0.232799	0.392465	0.365893	0.483256
SM(t34:1).1	SM	M+H	39.5912	98.978	C	C39 H80 O7 N2 P1	719.571	11.9021	0.00572429	0.0253074	0.0717469	0.167409	2.57398e-07	9.82792e-06	2.01297e-05	0.000301945
PC(38:6e).1	PC	M+H	7.13098	34.4919	B	C46 H83 O7 N1 P1	792.588	14.8503	0.00614568	0.0261662	0.268128	0.401082	0.881143	0.929849	0.179882	0.318914
PC(40:5e).1	PC	M+H	39.6831	98.9603	C	C48 H89 O7 N1 P1	822.636	14.74	0.00616775	0.0261662	0.158743	0.286147	0.909699	0.954235	0.374335	0.489784
TG(46:3)	TG	M+NH4	25.4925	42.4624	A	C49 H92 O6 N1	790.69	19.195	0.00602144	0.0261662	0.0618785	0.154111	0.0705048	0.187783	0.00778156	0.0336934
TG(56:6).1	TG	M+NH4	38.241	54.563	A	C59 H106 O6 N1	924.8	20.5297	0.00612367	0.0261662	0.157395	0.284938	0.0328006	0.112002	0.357837	0.478734
PC(18:2)	PC	M+H	37.7863	94.2301	C	C26 H49 O8 N1 P1	534.318	1.29136	0.00633486	0.026343	0.0156023	0.0546079	0.0120764	0.0539586	0.0310495	0.0882765
SM(d35:2)	SM	M+H	40.1	100	C	C40 H80 O6 N2 P1	715.574	11.8108	0.00629195	0.026343	0.293536	0.431066	7.06876e-06	0.000148444	3.77929e-05	0.000466854
PC(34:2)	PC	M+H	39.6709	100	C	C42 H81 O8 N1 P1	758.568	12.849	0.00656322	0.0270214	0.101642	0.212386	0.0235086	0.0845276	0.823001	0.847206
PE(40:6)	PE	M+H	18.0089	44.4179	A	C45 H79 O8 N1 P1	792.553	14.0446	0.00662667	0.0270214	0.614961	0.705693	0.722222	0.813226	0.00668515	0.0308545
PC(40:2)	PC	M+H	40.1	100	C	C48 H93 O8 N1 P1	842.662	16.6822	0.00716241	0.0289251	5.30582e-05	0.000928518	0.697771	0.789929	0.208707	0.34647
SM(d43:2)	SM	M+H	40	100	C	C48 H96 O6 N2 P1	827.699	17.0308	0.00748144	0.0289515	0.000121444	0.00182167	0.000135637	0.00172629	0.00162992	0.0102174
SM(d40:4)	SM	M+H	41.415	98.7506	C	C45 H86 O6 N2 P1	781.62	15.3116	0.00750002	0.0289515	0.182588	0.3098	0.562603	0.691292	0.0128725	0.0482718
SM(d37:4)	SM	M+H	10.3903	34.5191	C	C42 H80 O6 N2 P1	739.572	13.2463	0.00750193	0.0289515	0.145634	0.271078	0.111146	0.254133	0.0149518	0.0532182
SM(d35:4)	SM	M+H	8.28125	41.4062	C	C40 H76 O6 N2 P1	711.541	11.6429	0.00729048	0.0289515	0.0145755	0.0518791	2.70773e-05	0.000437403	0.000548402	0.00470059
TG(56:9)	TG	M+NH4	16.2904	52.9481	C	C59 H100 O6 N1	918.752	19.3547	0.00751361	0.0289515	0.0631365	0.155072	0.153281	0.304465	0.548744	0.63104
PC(39:2)	PC	M+H	39.6125	98.7842	C	C47 H91 O8 N1 P1	828.646	16.1619	0.00777981	0.0297047	0.135368	0.25961	0.128333	0.273603	0.334694	0.457888
SM(d36:1)	SM	M+H	40	100	C	C41 H84 O6 N2 P1	731.606	14.0393	0.0085994	0.032324	0.781338	0.837148	0.354542	0.508217	0.276896	0.403807
TG(42:0)	TG	M+NH4	23.346	39.7485	A	C45 H90 O6 N1	740.676	19.6002	0.00861973	0.032324	0.00171233	0.0117898	0.00123194	0.00892093	1.1754e-05	0.000197467
PC(40:7)	PC	M+H	40.1	100	C	C48 H83 O8 N1 P1	832.583	12.2253	0.00872261	0.0324203	0.0662737	0.15999	0.00602449	0.029768	0.0437729	0.113485
LPE(16:0)	LPE	M+H	6.21733	59.2126	B	C21 H45 O7 N1 P1	454.292	3.3616	0.00884861	0.0326001	0.00399207	0.0220615	0.0211891	0.0809037	0.0362086	0.099396
PE(18:1e)	PE	M+H	14.4659	68.885	C	C23 H47 O7 N1 P1	480.309	3.58552	0.00951509	0.0347508	0.000198117	0.00268417	0.000214496	0.00250246	0.00747789	0.0330602
LPE(17:0)	LPE	M+H	5.22029	51.686	B	C22 H47 O7 N1 P1	468.309	4.23466	0.00979298	0.0351543	0.00924918	0.0380848	0.124964	0.270541	0.0551787	0.131677
PC(32:0e)	PC	M+H	39.712	99.0324	C	C40 H83 O7 N1 P1	720.589	14.7123	0.00976983	0.0351543	0.0674209	0.16181	0.400355	0.547717	0.198121	0.332843
PE(34:3)	PE	M+H	14.4261	53.6368	C	C39 H73 O8 N1 P1	714.505	12.0921	0.00997194	0.0354934	0.589711	0.686091	0.000559198	0.00489298	0.000824319	0.00653234
TG(38:0).1	TG	M+NH4	22.4039	49.916	A	C41 H82 O6 N1	684.614	18.6612	0.0103621	0.0365722	0.000287129	0.00329288	0.000587152	0.0049245	1.71242e-06	4.79476e-05
TG(38:5)	TG	M+NH4	11.9259	43.3854	C	C41 H74 O5 N1	660.556	14.8067	0.0108069	0.0377202	0.0771727	0.174494	0.424709	0.568088	0.213424	0.350149
TG(36:2)	TG	M+NH4	18.9041	62.7747	C	C39 H76 O5 N1	638.572	16.3346	0.010867	0.0377202	0.0122687	0.0456006	0.187225	0.344888	0.416235	0.526562
PC(36:2e)	PC	M+H	40.1	100	C	C44 H87 O7 N1 P1	772.621	15.0543	0.0112212	0.038537	0.00663445	0.0323401	0.592234	0.712355	0.110427	0.224055
PE(38:4p)	PE	M+H	13.7956	52.9563	B	C43 H79 O7 N1 P1	752.557	14.5461	0.0112858	0.038537	0.154554	0.282055	0.142385	0.289959	0.325884	0.451721
PC(42:8e)	PC	M+H	39.5113	98.5319	C	C50 H87 O7 N1 P1	844.622	13.1048	0.0116823	0.0393954	0.152385	0.279789	0.835386	0.897346	0.184564	0.321647
PC(33:2)	PC	M+H	46.3124	100	C	C41 H79 O8 N1 P1	744.553	12.0865	0.0117248	0.0393954	0.180981	0.3098	0.000145274	0.00179457	0.0126869	0.0482718
PC(40:4e)	PC	M+H	40.1	100	C	C48 H91 O7 N1 P1	824.652	15.7095	0.0119148	0.0394032	0.192785	0.31839	0.290487	0.458664	0.666303	0.732263
PC(32:2)	PC	M+H	39.7003	100	C	C40 H77 O8 N1 P1	730.537	11.4969	0.0118943	0.0394032	0.0491476	0.131478	0.000286127	0.00316246	0.0110731	0.0447181
LPC(24:1)	LPC	M+H	22.8287	56.9295	B	C32 H65 O7 N1 P1	606.449	8.77765	0.012403	0.0406975	0.0067847	0.0323401	0.134682	0.281424	0.0595747	0.139008
TG(54:6).1	TG	M+NH4	33.5321	55.5826	A	C57 H102 O6 N1	896.77	20.2143	0.0128318	0.0417781	0.0143876	0.0516479	0.0723288	0.188684	0.0253545	0.0788288
SM(d41:3)	SM	M+H	39.4795	100	C	C46 H90 O6 N2 P1	797.653	14.6375	0.0136264	0.0437614	0.000170186	0.00246477	0.143546	0.289959	0.232535	0.361721
TG(56:10)	TG	M+NH4	23.5526	43.4926	B	C59 H98 O6 N1	916.736	18.7155	0.0136494	0.0437614	0.0165218	0.0568784	0.0309365	0.106503	0.000730382	0.00589924
TG(54:8).1	TG	M+NH4	51.4565	68.8068	A	C57 H98 O6 N1	892.736	18.8619	0.0146931	0.0467509	0.0434282	0.118441	0.123434	0.26984	0.523706	0.622775
PC(42:5e)	PC	M+H	40.1	100	C	C50 H93 O7 N1 P1	850.668	15.904	0.0149868	0.0473269	0.0140332	0.05081	0.322419	0.493316	0.370213	0.487397
TG(36:0)	TG	M+NH4	23.3603	39.8385	A	C39 H78 O6 N1	656.583	17.3945	0.0157903	0.0494921	0.0562625	0.144087	0.0150902	0.0647383	5.12339e-06	0.000107591
LPC(19:1)	LPC	M+H	46.5875	78.9778	B	C27 H55 O7 N1 P1	536.371	4.18063	0.0159921	0.0497533	0.014991	0.0529096	0.222912	0.3837	0.838561	0.856923
PC(41:2)	PC	M+H	39.7195	99.051	C	C49 H95 O8 N1 P1	856.679	17.2658	0.0174474	0.0527189	0.0118441	0.0452471	0.0675804	0.181947	0.37135	0.487397
PE(38:6)	PE	M+H	14.5551	47.019	A	C43 H75 O8 N1 P1	764.522	12.635	0.0176604	0.0529812	0.468997	0.59693	0.637471	0.749966	0.00084553	0.00655967
PC(38:6)	PC	M+H	40.1	100	C	C46 H81 O8 N1 P1	806.568	12.0589	0.0195572	0.0574406	0.708794	0.773229	0.0018807	0.012538	0.00628692	0.0296686
TG(58:2)	TG	M+NH4	11.8083	57.6182	C	C61 H118 O6 N1	960.893	21.9578	0.019439	0.0574406	0.0158788	0.0551164	0.065462	0.177381	0.00473048	0.0245284
PE(38:4p).1	PE	M+H	11.8834	42.8389	B	C43 H79 O7 N1 P1	752.558	14.8804	0.0205097	0.0590006	0.0121926	0.0456006	0.0715427	0.188684	0.299567	0.42363
LPC(14:0)	LPC	M+H	58.0054	96.5148	B	C22 H47 O7 N1 P1	468.308	2.19603	0.0207418	0.0592624	0.00685303	0.0323401	0.326943	0.494295	0.568532	0.649605
TG(56:1)	TG	M+NH4	30.5478	57.9485	A	C59 H116 O6 N1	934.879	21.9827	0.0211787	0.0600046	0.031296	0.0932221	0.00881654	0.0416061	0.012779	0.0482718
LPC(26:0)	LPC	M+H	56.5875	94.1555	B	C34 H71 O7 N1 P1	636.496	12.0001	0.0221336	0.0611588	0.537346	0.65039	4.04619e-06	9.99647e-05	7.64126e-06	0.000139536
PC(37:4)	PC	M+H	39.6415	100	C	C45 H83 O8 N1 P1	796.584	13.2461	0.0243909	0.0660914	0.54944	0.653725	0.258215	0.423634	0.00137445	0.00939074
TG(52:2)	TG	M+NH4	7.22555	35.1458	C	C55 H108 O5 N1	862.822	21.5156	0.0243443	0.0660914	0.00191008	0.0123582	0.22471	0.384158	0.000189816	0.00204417
PC(36:2e).1	PC	M+H	35.2716	88.698	B	C44 H87 O7 N1 P1	772.625	15.8283	0.0247003	0.0665009	0.00268568	0.0163476	0.236692	0.394527	0.0845563	0.181192
TG(54:6).3	TG	M+NH4	64.8949	71.6943	A	C57 H102 O6 N1	896.769	19.7547	0.0251677	0.0673277	0.0293477	0.0894057	0.0552958	0.157988	0.00066128	0.00544583
SM(d44:5)	SM	M+H	21.8128	72.7094	C	C49 H92 O6 N2 P1	835.666	16.4474	0.0259558	0.0685625	0.00652203	0.0323401	0.0188255	0.0738945	0.0629751	0.145327
TG(44:0)	TG	M+NH4	38.8744	49.0297	A	C47 H94 O6 N1	768.707	20.1	0.0261614	0.0686736	8.31291e-06	0.000205378	0.00440636	0.0237266	1.63522e-06	4.79476e-05
TG(40:0)	TG	M+NH4	37.2303	47.1307	A	C43 H86 O6 N1	712.645	18.9725	0.0271731	0.0708864	0.000193748	0.00268417	0.000367911	0.00376884	1.48361e-06	4.7932e-05
LPE(18:0)	LPE	M+H	6.10471	57.5916	B	C23 H49 O7 N1 P1	482.324	5.25423	0.0283778	0.073572	0.00562436	0.0288077	0.00294026	0.0171515	0.0482143	0.119118
TG(50:6).1	TG	M+NH4	46.7043	66.2587	A	C53 H94 O6 N1	840.706	18.8036	0.0286949	0.0739377	0.0101204	0.040871	0.175192	0.334457	0.00168742	0.0103002
PE(20:3e)	PE	M+H	8.04641	39.6375	C	C25 H47 O7 N1 P1	504.308	3.04247	0.0308153	0.0765823	0.745218	0.804606	0.0873599	0.213811	0.000523909	0.0045842
PC(42:6)	PC	M+H	40.1	100	C	C50 H89 O8 N1 P1	862.63	14.3246	0.0340549	0.0822016	0.449776	0.588492	0.130827	0.276118	0.00861969	0.0365684
LPC(17:1)	LPC	M+H	53.6633	89.2901	B	C25 H51 O7 N1 P1	508.339	2.78339	0.0345781	0.0829874	0.00251596	0.0155397	0.306912	0.477418	0.237726	0.368432
LPC(16:2e)	LPC	M+H	17.2432	56.8885	B	C24 H49 O6 N1 P1	478.328	3.22746	0.0367083	0.0866152	0.00325896	0.0190106	0.180867	0.339125	0.231599	0.361721
PE(38:5p)	PE	M+H	12.7201	46.4432	B	C43 H77 O7 N1 P1	750.541	13.5721	0.0389799	0.0904507	0.177032	0.308521	0.00316133	0.0181885	0.071916	0.161523
PC(35:6)	PC	M+H	38.5714	96.1881	C	C43 H75 O8 N1 P1	764.52	12.4171	0.0441362	0.101853	0.180195	0.3098	0.327726	0.494295	0.000635745	0.00534026
LPC(16:0)	LPC	M+H	58.043	96.5774	B	C24 H51 O7 N1 P1	496.339	3.27057	0.0458684	0.104134	0.00323064	0.0190106	0.143599	0.289959	0.292898	0.418426
LPC(15:0)	LPC	M+H	58.0522	96.5927	B	C23 H49 O7 N1 P1	482.324	2.6144	0.0493766	0.106877	0.00968778	0.0395036	0.362807	0.518296	0.332906	0.457888
PC(35:3)	PC	M+H	39.7235	100	C	C43 H81 O8 N1 P1	770.569	12.3445	0.0488266	0.106877	0.265356	0.401082	0.00460418	0.0244779	0.0199984	0.0656198
TG(34:1)	TG	M+NH4	15.6619	39.6131	B	C37 H72 O6 N1	626.536	15.4532	0.0518192	0.108279	0.00500476	0.0267793	0.000307478	0.0033113	6.81811e-07	2.86361e-05
TG(54:2)	TG	M+NH4	53.3539	66.5521	A	C57 H110 O6 N1	904.831	21.5052	0.0515476	0.108279	5.59093e-06	0.000170496	0.00286425	0.0169434	3.87791e-07	2.71454e-05
TG(56:3)	TG	M+NH4	37.8197	47.3487	A	C59 H112 O6 N1	930.847	21.5049	0.0515944	0.108279	0.00126638	0.00933125	0.178883	0.336911	0.100319	0.21067
SM(t42:1).2	SM	M+H	40	100	C	C47 H96 O7 N2 P1	831.695	15.842	0.0537113	0.110582	0.00762992	0.0336991	0.00963395	0.0444644	0.00555208	0.0274338
TG(54:5)	TG	M+NH4	43.2143	61.6589	A	C57 H104 O6 N1	898.784	20.4605	0.057225	0.1166	0.00844504	0.0359769	0.00171765	0.0118264	0.0136092	0.050583
PC(31:1)	PC	M+H	39.1252	98.8139	C	C39 H77 O8 N1 P1	718.536	11.8492	0.0588194	0.117081	0.0118504	0.0452471	0.00510581	0.0261377	0.0212713	0.0692554
TG(56:9).1	TG	M+NH4	32.0727	53.4613	A	C59 H100 O6 N1	918.751	19.1454	0.059762	0.118118	0.00233964	0.0146664	0.0408862	0.131086	0.0572025	0.134218
SM(d39:1)	SM	M+H	39.5784	98.9459	C	C44 H90 O6 N2 P1	773.654	15.9907	0.061214	0.119425	0.000534474	0.00510179	0.0187052	0.0738945	0.00182882	0.0106795
TG(52:1).2	TG	M+NH4	17.6211	44.3683	B	C55 H110 O5 N1	864.836	21.8379	0.0629467	0.121832	3.16137e-05	0.000663888	0.196953	0.356473	0.00331025	0.01762
TG(50:6)	TG	M+NH4	14.7846	49.1229	B	C53 H94 O6 N1	840.706	19.0337	0.0644757	0.124219	0.000267796	0.00329288	0.072246	0.188684	0.00435104	0.022843
PC(35:1)	PC	M+H	40.1	100	C	C43 H85 O8 N1 P1	774.6	14.5632	0.0666836	0.125877	0.469681	0.59693	0.213374	0.374966	0.00617667	0.0294796
SM(d41:2)	SM	M+H	39.5903	100	C	C46 H92 O6 N2 P1	799.668	16.0259	0.0665873	0.125877	0.0297018	0.0897465	0.321922	0.493316	0.000887674	0.00665755
TG(56:4)	TG	M+NH4	47.1116	58.8376	A	C59 H110 O6 N1	928.831	21.0788	0.0780318	0.143743	0.114631	0.230119	0.0391672	0.12654	0.0115494	0.0461695
PC(36:6)	PC	M+H	6.0642	38.6775	B	C44 H77 O8 N1 P1	778.537	13.1962	0.086687	0.156933	0.585052	0.684462	0.1039	0.245158	1.45527e-05	0.000226376
SM(d35:0)	SM	M+H	38.8972	97.2431	C	C40 H84 O6 N2 P1	719.608	13.8173	0.0910897	0.163494	0.00343616	0.0195025	0.763912	0.846551	0.266745	0.397099
LPC(22:2)	LPC	M+H	33.6178	75.9797	B	C30 H59 O7 N1 P1	576.403	5.4684	0.0990087	0.17399	0.00168366	0.0117898	0.16316	0.317255	0.851317	0.865747
PC(32:1)	PC	M+H	40.1	100	C	C40 H79 O8 N1 P1	732.552	12.5271	0.108051	0.188304	0.212153	0.336243	0.00192774	0.0125939	0.0620142	0.1439
ChE(20:5)	ChE	M+NH4	14.6883	66.8768	B	C47 H78 O2 N1	688.602	19.9409	0.129196	0.216185	0.223911	0.350906	0.661098	0.76702	5.97257e-07	2.7872e-05
ChE(20:4)	ChE	M+NH4	15.9981	68.1751	B	C47 H80 O2 N1	690.618	20.3626	0.143658	0.235152	0.183742	0.3098	0.567724	0.694797	3.49458e-07	2.71454e-05
TG(53:6)	TG	M+NH4	16.385	68.6352	C	C56 H100 O6 N1	882.753	19.5307	0.144067	0.235152	0.00770266	0.0336991	0.00227362	0.0138394	0.0869896	0.18546
PC(38:8)	PC	M+H	37.2149	94.5945	C	C46 H77 O8 N1 P1	802.535	10.8141	0.147147	0.236362	0.000275371	0.00329288	0.000854311	0.00652383	0.125837	0.24697
SM(d38:5)	SM	M+H	14.4103	47.8746	C	C43 H80 O6 N2 P1	751.572	12.5875	0.149376	0.237644	0.188436	0.314061	0.114857	0.256596	0.0120233	0.0471942
TG(38:1)	TG	M+NH4	38.8261	55.39	A	C41 H80 O6 N1	682.598	17.7553	0.167717	0.261265	0.000933185	0.00745586	0.00643036	0.0314041	1.33906e-05	0.00021631
TG(58:1)	TG	M+NH4	12.9922	32.6734	A	C61 H120 O6 N1	962.91	22.2593	0.166564	0.261265	0.140417	0.265655	0.000398006	0.0038875	0.00034899	0.00343767
TG(54:5).1	TG	M+NH4	45.4886	58.1879	A	C57 H104 O6 N1	898.784	20.3831	0.167956	0.261265	0.0524105	0.136723	0.0597593	0.165124	0.00773102	0.0336934
PC(34:4)	PC	M+H	20.5432	50.2844	B	C42 H77 O8 N1 P1	754.538	13.6553	0.170934	0.264916	0.0378199	0.107327	0.56291	0.691292	0.00160613	0.0102174
TG(58:4)	TG	M+NH4	13.4811	64.2788	C	C61 H114 O6 N1	956.862	21.331	0.174869	0.268048	0.00733993	0.0327954	0.0333395	0.112021	0.0475433	0.118155
LPC(18:3e)	LPC	M+H	14.6545	48.6682	B	C26 H51 O6 N1 P1	504.343	3.89343	0.188668	0.284016	0.0052062	0.0269951	0.0333078	0.112021	0.245437	0.37485
PE(34:1p)	PE	M+H	11.4522	53.5149	B	C39 H77 O7 N1 P1	702.543	14.9991	0.188157	0.284016	0.0128714	0.0474211	0.0486258	0.146927	0.617772	0.691904
PC(20:2e)	PC	M+H	33.5549	84.5914	B	C28 H55 O7 N1 P1	548.371	3.68444	0.197372	0.292919	0.00725231	0.0327696	0.279348	0.445771	0.221731	0.356808
LPC(20:1e)	LPC	M+H	16.8467	56.7684	B	C28 H59 O6 N1 P1	536.409	5.94239	0.209725	0.307988	0.00901329	0.037481	0.913339	0.954235	0.7584	0.795797
LPC(18:1e)	LPC	M+H	38.3668	95.6779	B	C26 H55 O6 N1 P1	508.376	4.07388	0.21128	0.30919	0.00336115	0.0193381	0.37893	0.53449	0.519805	0.622713
SM(d34:0)	SM	M+H	39.6138	99.0344	C	C39 H82 O6 N2 P1	705.59	12.9941	0.215389	0.310871	0.00180552	0.0120368	0.103738	0.245158	0.00181314	0.0106795
TG(60:4)	TG	M+NH4	53.3153	75.6199	A	C63 H118 O6 N1	984.894	21.6417	0.214485	0.310871	0.00856593	0.0359769	0.130024	0.275809	0.0256368	0.0788288
TG(59:2)	TG	M+NH4	19.1471	47.7278	B	C62 H120 O6 N1	974.91	22.0839	0.214384	0.310871	0.00725613	0.0327696	0.0344645	0.113977	0.0367638	0.099943
SM(d40:2)	SM	M+H	40	100	C	C45 H90 O6 N2 P1	785.652	15.4134	0.236707	0.329999	0.0971568	0.207758	0.0173612	0.0701127	0.00130474	0.00916656
PC(24:5e)	PC	M+H	36.9321	92.1001	C	C32 H57 O7 N1 P1	598.387	3.62708	0.247393	0.33956	0.535803	0.65039	0.854172	0.910539	0.00723202	0.0323133
SM(d42:5).1	SM	M+H	16.7244	55.7479	B	C47 H88 O6 N2 P1	807.635	15.4965	0.248327	0.339731	0.204502	0.327827	0.0126378	0.0558722	0.0109202	0.044529
TG(47:1).1	TG	M+NH4	23.7718	39.8554	A	C50 H98 O6 N1	808.738	20.3983	0.251109	0.341313	0.160098	0.287356	0.00142803	0.0101657	0.136147	0.262301
PC(19:5e)	PC	M+H	10.7042	54.4635	C	C27 H47 O7 N1 P1	528.309	3.08186	0.252804	0.342509	0.498138	0.615347	0.350973	0.508217	2.12675e-07	2.71454e-05
TG(46:0)	TG	M+NH4	55.7605	70.2402	A	C49 H98 O6 N1	796.738	20.6124	0.263827	0.356294	0.16326	0.29098	0.00279954	0.0167972	0.000859004	0.00655967
SM(t36:2).1	SM	M+H	27.7198	92.3994	C	C41 H82 O7 N2 P1	745.587	13.5508	0.275295	0.36706	6.4951e-06	0.000170496	0.0584793	0.162658	0.117551	0.235102
TG(44:1)	TG	M+NH4	24.6605	41.8486	A	C47 H92 O6 N1	766.692	19.5692	0.277568	0.36892	0.000692315	0.00646161	0.000959148	0.00719361	5.67595e-07	2.7872e-05
LPC(18:0e)	LPC	M+H	39.6381	86.9981	B	C26 H57 O6 N1 P1	510.392	5.75979	0.29619	0.382768	0.0105149	0.0416626	0.221419	0.3827	0.548011	0.63104
TG(46:1)	TG	M+NH4	44.7869	64.4397	A	C49 H96 O6 N1	794.723	20.1201	0.301868	0.387721	0.00191258	0.0123582	0.0105661	0.0482368	0.00521516	0.02639
PC(34:1)	PC	M+H	39.7433	100	C	C42 H83 O8 N1 P1	760.584	14.0508	0.337631	0.418304	0.421536	0.567412	0.148579	0.297159	0.00982001	0.041244
SM(d43:5)	SM	M+H	5.06906	25.3453	C	C48 H90 O6 N2 P1	821.649	16.0673	0.345844	0.427219	0.11131	0.226944	0.353972	0.508217	0.00151956	0.00991152
TG(40:1)	TG	M+NH4	25.8982	43.4918	A	C43 H84 O6 N1	710.629	18.6479	0.3794	0.453983	0.00145211	0.0105153	0.00064779	0.00519772	2.13496e-06	5.05158e-05
ChE(22:6)	ChE	M+NH4	15.9482	69.2894	B	C49 H80 O2 N1	714.618	20.0885	0.431085	0.497406	0.971224	0.980563	0.997487	0.998724	0.00290755	0.0158594
SM(d32:2)	SM	M+H	39.0485	97.9316	C	C37 H74 O6 N2 P1	673.527	9.40986	0.447478	0.5121	6.17813e-05	0.00103793	0.0145675	0.0637329	0.116458	0.234031
TG(39:1)	TG	M+NH4	21.666	72.6835	B	C42 H82 O6 N1	696.614	16.8743	0.450233	0.513852	0.239178	0.369319	0.04267	0.133379	6.85512e-05	0.000799764
SM(d42:4)	SM	M+H	39.1404	98.7295	C	C47 H90 O6 N2 P1	809.651	14.3832	0.459559	0.520255	0.0337508	0.0984398	0.278018	0.445771	0.00487947	0.0249924
PC(36:2)	PC	M+H	39.727	100	C	C44 H85 O8 N1 P1	786.599	14.2673	0.484432	0.539686	0.198863	0.322481	0.00792913	0.0378436	0.333828	0.457888
PC(33:0)	PC	M+H	40.1	100	C	C41 H83 O8 N1 P1	748.584	14.2761	0.489022	0.543101	0.835151	0.876908	0.608999	0.722542	0.00153392	0.00991152
SM(d42:5)	SM	M+H	38.9939	97.4847	C	C47 H88 O6 N2 P1	807.636	13.4152	0.541658	0.584823	0.0104764	0.0416626	0.000392539	0.0038875	0.377126	0.490381
SM(d40:1)	SM	M+H	39.6483	99.1207	C	C45 H92 O6 N2 P1	787.667	16.6586	0.598753	0.636649	0.548339	0.653725	0.177999	0.336911	0.00254867	0.0140848
SM(t42:0)	SM	M+H	12.5975	35.9917	C	C47 H98 O7 N2 P1	833.711	17.1519	0.614923	0.648914	0.000119052	0.00182167	4.35282e-05	0.000652923	0.000416406	0.00380197
TG(45:0)	TG	M+NH4	15.5207	31.5697	A	C48 H96 O6 N1	782.723	20.3975	0.614901	0.648914	0.00363179	0.020338	0.000655902	0.00519772	0.00112768	0.00816594
TG(38:2)	TG	M+NH4	38.9882	48.5535	A	C41 H78 O6 N1	680.582	16.8516	0.633663	0.667014	0.195995	0.319062	0.00106481	0.00784596	0.295604	0.42086
PC(39:6)	PC	M+H	39.6421	98.8581	C	C47 H83 O8 N1 P1	820.583	12.8109	0.665991	0.697547	0.569674	0.671481	0.0780824	0.199851	0.0104933	0.0432078
TG(56:1).1	TG	M+NH4	8.24416	40.2272	C	C59 H116 O6 N1	934.879	22.0557	0.695937	0.723499	0.0620114	0.154111	0.00425445	0.0232061	0.000911549	0.00671667
ChE(22:4)	ChE	M+NH4	13.213	62.0192	B	C49 H84 O2 N1	718.648	20.8185	0.896265	0.904883	0.965454	0.979446	0.922015	0.958127	8.74284e-05	0.00099243
ChE(18:2)	ChE	M+NH4	16.4258	68.8793	B	C45 H80 O2 N1	666.618	20.6394	0.987901	0.987901	0.982038	0.98581	0.201201	0.359593	0.000290052	0.00297126
	mScore:	The score calculated based on the number of matches with product ion peaks in the spectrum. Higher m-score means higher indentification relability.
	Occupy:	The ratio of MS2 spectrum peaks assigned to the lipid among all peaks. Higher score means that it was uniquely identified for that spectrum.
	Grade:	The indicator that shows how well component of lipid ion being identified. Showing grade as A(Max) to D(Min) for each result.

## Sheet: Table S4
Table S4. Identification of 5 lipid cluster profiles by hierarchical clustering
Lipid name	cluster	Class	Ion	mScore	Occupy	Grade	Formula	M/Z	RT(min)	SNA001 9μg/kg		SNA001 22μg/kg		SNA001 54μg/kg		Thyrogen 22μg/kg
										P-value	adjusted P	P-value	adjusted P	P-value	adjusted P	P-value	adjusted P
LPC(14:0e)	1	LPC	M+H	25.7684	64.1006	B	C22 H49 O6 N1 P1	454.329	2.58383	4.64281e-05	0.000759711	6.44731e-05	0.00104149	0.00344988	0.0193196	0.000375159	0.00350149
PC(19:2)	1	PC	M+H	40.1	100	C	C27 H51 O8 N1 P1	548.334	2.56548	7.41701e-12	1.03838e-09	1.76961e-09	2.47746e-07	3.30891e-10	6.94871e-08	7.58373e-08	1.59258e-05
PC(19:1)	1	PC	M+H	32.152	80.1796	C	C27 H53 O8 N1 P1	550.35	3.54361	1.40241e-09	1.47253e-07	1.58654e-05	0.00035071	2.0841e-08	1.75064e-06	2.16496e-06	5.05158e-05
PC(21:4)	1	PC	M+H	38.1607	95.7228	C	C29 H51 O8 N1 P1	572.334	2.41852	4.061e-13	8.5281e-11	9.9897e-09	1.04892e-06	3.44957e-08	2.4147e-06	2.47929e-05	0.000347101
PE(18:1e)	1	PE	M+H	14.4659	68.885	C	C23 H47 O7 N1 P1	480.309	3.58552	0.00951509	0.0347508	0.000198117	0.00268417	0.000214496	0.00250246	0.00747789	0.0330602
PC(18:2)	1	PC	M+H	37.7863	94.2301	C	C26 H49 O8 N1 P1	534.318	1.29136	0.00633486	0.026343	0.0156023	0.0546079	0.0120764	0.0539586	0.0310495	0.0882765
LPE(16:0)	1	LPE	M+H	6.21733	59.2126	B	C21 H45 O7 N1 P1	454.292	3.3616	0.00884861	0.0326001	0.00399207	0.0220615	0.0211891	0.0809037	0.0362086	0.099396
LPE(18:0)	1	LPE	M+H	6.10471	57.5916	B	C23 H49 O7 N1 P1	482.324	5.25423	0.0283778	0.073572	0.00562436	0.0288077	0.00294026	0.0171515	0.0482143	0.119118
PE(18:2e)	1	PE	M+H	13.522	61.995	C	C23 H45 O7 N1 P1	478.292	2.70572	0.00213056	0.0127834	0.0012063	0.00904722	0.0216863	0.0820562	0.0522552	0.125413
LPE(17:0)	1	LPE	M+H	5.22029	51.686	B	C22 H47 O7 N1 P1	468.309	4.23466	0.00979298	0.0351543	0.00924918	0.0380848	0.124964	0.270541	0.0551787	0.131677
PE(38:5p)	1	PE	M+H	12.7201	46.4432	B	C43 H77 O7 N1 P1	750.541	13.5721	0.0389799	0.0904507	0.177032	0.308521	0.00316133	0.0181885	0.071916	0.161523
TG(40:1).1	1	TG	M+NH4	26.6821	53.8466	A	C43 H84 O6 N1	710.629	18.3218	4.76435e-06	0.000118036	0.000851231	0.00715034	0.000335866	0.00352659	0.083519	0.181192
LPC(16:2e)	1	LPC	M+H	17.2432	56.8885	B	C24 H49 O6 N1 P1	478.328	3.22746	0.0367083	0.0866152	0.00325896	0.0190106	0.180867	0.339125	0.231599	0.361721
LPC(17:1)	1	LPC	M+H	53.6633	89.2901	B	C25 H51 O7 N1 P1	508.339	2.78339	0.0345781	0.0829874	0.00251596	0.0155397	0.306912	0.477418	0.237726	0.368432
LPC(16:0)	1	LPC	M+H	58.043	96.5774	B	C24 H51 O7 N1 P1	496.339	3.27057	0.0458684	0.104134	0.00323064	0.0190106	0.143599	0.289959	0.292898	0.418426
LPC(15:0)	1	LPC	M+H	58.0522	96.5927	B	C23 H49 O7 N1 P1	482.324	2.6144	0.0493766	0.106877	0.00968778	0.0395036	0.362807	0.518296	0.332906	0.457888
LPC(18:1)	1	LPC	M+H	58.1104	96.6896	B	C26 H53 O7 N1 P1	522.355	3.53821	0.00552124	0.0246694	0.00722987	0.0327696	0.232799	0.392465	0.365893	0.483256
LPC(14:0)	1	LPC	M+H	58.0054	96.5148	B	C22 H47 O7 N1 P1	468.308	2.19603	0.0207418	0.0592624	0.00685303	0.0323401	0.326943	0.494295	0.568532	0.649605
LPC(19:1)	1	LPC	M+H	46.5875	78.9778	B	C27 H55 O7 N1 P1	536.371	4.18063	0.0159921	0.0497533	0.014991	0.0529096	0.222912	0.3837	0.838561	0.856923
SM(d42:6)	2	SM	M+H	17.0289	42.4662	B	C47 H86 O6 N2 P1	805.623	13.9205	2.82509e-15	1.18654e-12	4.71571e-13	1.9806e-10	2.99333e-12	1.2572e-09	2.39574e-08	1.00621e-05
TG(36:0).1	2	TG	M+NH4	38.0978	51.1046	A	C39 H78 O6 N1	656.583	17.7796	0.000928542	0.00696407	0.000732556	0.00654625	0.000821486	0.00638934	5.19881e-07	2.7872e-05
TG(44:1)	2	TG	M+NH4	24.6605	41.8486	A	C47 H92 O6 N1	766.692	19.5692	0.277568	0.36892	0.000692315	0.00646161	0.000959148	0.00719361	5.67595e-07	2.7872e-05
TG(34:1)	2	TG	M+NH4	15.6619	39.6131	B	C37 H72 O6 N1	626.536	15.4532	0.0518192	0.108279	0.00500476	0.0267793	0.000307478	0.0033113	6.81811e-07	2.86361e-05
TG(40:0).1	2	TG	M+NH4	39.2892	60.8024	A	C43 H86 O6 N1	712.645	19.2038	0.000862142	0.00658363	0.000409092	0.0041907	0.000597975	0.0049245	8.34662e-07	3.18689e-05
TG(40:0)	2	TG	M+NH4	37.2303	47.1307	A	C43 H86 O6 N1	712.645	18.9725	0.0271731	0.0708864	0.000193748	0.00268417	0.000367911	0.00376884	1.48361e-06	4.7932e-05
TG(38:0).1	2	TG	M+NH4	22.4039	49.916	A	C41 H82 O6 N1	684.614	18.6612	0.0103621	0.0365722	0.000287129	0.00329288	0.000587152	0.0049245	1.71242e-06	4.79476e-05
TG(44:0)	2	TG	M+NH4	38.8744	49.0297	A	C47 H94 O6 N1	768.707	20.1	0.0261614	0.0686736	8.31291e-06	0.000205378	0.00440636	0.0237266	1.63522e-06	4.79476e-05
TG(40:1)	2	TG	M+NH4	25.8982	43.4918	A	C43 H84 O6 N1	710.629	18.6479	0.3794	0.453983	0.00145211	0.0105153	0.00064779	0.00519772	2.13496e-06	5.05158e-05
TG(36:0)	2	TG	M+NH4	23.3603	39.8385	A	C39 H78 O6 N1	656.583	17.3945	0.0157903	0.0494921	0.0562625	0.144087	0.0150902	0.0647383	5.12339e-06	0.000107591
TG(42:0)	2	TG	M+NH4	23.346	39.7485	A	C45 H90 O6 N1	740.676	19.6002	0.00861973	0.032324	0.00171233	0.0117898	0.00123194	0.00892093	1.1754e-05	0.000197467
TG(38:1)	2	TG	M+NH4	38.8261	55.39	A	C41 H80 O6 N1	682.598	17.7553	0.167717	0.261265	0.000933185	0.00745586	0.00643036	0.0314041	1.33906e-05	0.00021631
TG(39:1)	2	TG	M+NH4	21.666	72.6835	B	C42 H82 O6 N1	696.614	16.8743	0.450233	0.513852	0.239178	0.369319	0.04267	0.133379	6.85512e-05	0.000799764
PE(20:3e)	2	PE	M+H	8.04641	39.6375	C	C25 H47 O7 N1 P1	504.308	3.04247	0.0308153	0.0765823	0.745218	0.804606	0.0873599	0.213811	0.000523909	0.0045842
TG(46:0)	2	TG	M+NH4	55.7605	70.2402	A	C49 H98 O6 N1	796.738	20.6124	0.263827	0.356294	0.16326	0.29098	0.00279954	0.0167972	0.000859004	0.00655967
TG(45:0)	2	TG	M+NH4	15.5207	31.5697	A	C48 H96 O6 N1	782.723	20.3975	0.614901	0.648914	0.00363179	0.020338	0.000655902	0.00519772	0.00112768	0.00816594
TG(46:1)	2	TG	M+NH4	44.7869	64.4397	A	C49 H96 O6 N1	794.723	20.1201	0.301868	0.387721	0.00191258	0.0123582	0.0105661	0.0482368	0.00521516	0.02639
PC(34:1)	2	PC	M+H	39.7433	100	C	C42 H83 O8 N1 P1	760.584	14.0508	0.337631	0.418304	0.421536	0.567412	0.148579	0.297159	0.00982001	0.041244
PC(39:6)	2	PC	M+H	39.6421	98.8581	C	C47 H83 O8 N1 P1	820.583	12.8109	0.665991	0.697547	0.569674	0.671481	0.0780824	0.199851	0.0104933	0.0432078
TG(32:0)	2	TG	M+NH4	26.0081	44.354	A	C35 H70 O6 N1	600.519	15.1859	0.000218346	0.00262015	0.35142	0.49529	0.000539889	0.00482454	0.0183546	0.062214
SM(d42:7)	2	SM	M+H	30	100	C	C47 H84 O6 N2 P1	803.605	12.8207	0.000230297	0.0026868	0.066095	0.15999	0.00195108	0.0125939	0.0561025	0.133125
PC(32:1)	2	PC	M+H	40.1	100	C	C40 H79 O8 N1 P1	732.552	12.5271	0.108051	0.188304	0.212153	0.336243	0.00192774	0.0125939	0.0620142	0.1439
TG(47:1).1	2	TG	M+NH4	23.7718	39.8554	A	C50 H98 O6 N1	808.738	20.3983	0.251109	0.341313	0.160098	0.287356	0.00142803	0.0101657	0.136147	0.262301
PC(20:2e)	2	PC	M+H	33.5549	84.5914	B	C28 H55 O7 N1 P1	548.371	3.68444	0.197372	0.292919	0.00725231	0.0327696	0.279348	0.445771	0.221731	0.356808
TG(38:2)	2	TG	M+NH4	38.9882	48.5535	A	C41 H78 O6 N1	680.582	16.8516	0.633663	0.667014	0.195995	0.319062	0.00106481	0.00784596	0.295604	0.42086
PC(36:2)	2	PC	M+H	39.727	100	C	C44 H85 O8 N1 P1	786.599	14.2673	0.484432	0.539686	0.198863	0.322481	0.00792913	0.0378436	0.333828	0.457888
PC(34:2)	2	PC	M+H	39.6709	100	C	C42 H81 O8 N1 P1	758.568	12.849	0.00656322	0.0270214	0.101642	0.212386	0.0235086	0.0845276	0.823001	0.847206
PC(19:5e)	3	PC	M+H	10.7042	54.4635	C	C27 H47 O7 N1 P1	528.309	3.08186	0.252804	0.342509	0.498138	0.615347	0.350973	0.508217	2.12675e-07	2.71454e-05
PC(36:6)	3	PC	M+H	6.0642	38.6775	B	C44 H77 O8 N1 P1	778.537	13.1962	0.086687	0.156933	0.585052	0.684462	0.1039	0.245158	1.45527e-05	0.000226376
PE(38:2p)	3	PE	M+H	14.2092	66.0894	B	C43 H83 O7 N1 P1	756.59	16.4513	2.54096e-05	0.000449124	3.85385e-05	0.00077077	6.69227e-05	0.000936918	9.67625e-05	0.00106948
PC(35:6)	3	PC	M+H	38.5714	96.1881	C	C43 H75 O8 N1 P1	764.52	12.4171	0.0441362	0.101853	0.180195	0.3098	0.327726	0.494295	0.000635745	0.00534026
TG(56:10)	3	TG	M+NH4	23.5526	43.4926	B	C59 H98 O6 N1	916.736	18.7155	0.0136494	0.0437614	0.0165218	0.0568784	0.0309365	0.106503	0.000730382	0.00589924
PE(38:6)	3	PE	M+H	14.5551	47.019	A	C43 H75 O8 N1 P1	764.522	12.635	0.0176604	0.0529812	0.468997	0.59693	0.637471	0.749966	0.00084553	0.00655967
PE(36:3e)	3	PE	M+H	6.00754	55.115	C	C41 H79 O7 N1 P1	728.558	15.4148	0.00460236	0.0212417	0.00089331	0.00735667	0.00475225	0.0249493	0.00130951	0.00916656
SM(d40:2)	3	SM	M+H	40	100	C	C45 H90 O6 N2 P1	785.652	15.4134	0.236707	0.329999	0.0971568	0.207758	0.0173612	0.0701127	0.00130474	0.00916656
PC(37:4)	3	PC	M+H	39.6415	100	C	C45 H83 O8 N1 P1	796.584	13.2461	0.0243909	0.0660914	0.54944	0.653725	0.258215	0.423634	0.00137445	0.00939074
PE(40:4p).1	3	PE	M+H	8.61189	40.8146	B	C45 H83 O7 N1 P1	780.59	16.2246	4.77765e-06	0.000118036	0.000427341	0.00427341	0.00219326	0.0135922	0.00145482	0.00969881
PC(33:0)	3	PC	M+H	40.1	100	C	C41 H83 O8 N1 P1	748.584	14.2761	0.489022	0.543101	0.835151	0.876908	0.608999	0.722542	0.00153392	0.00991152
PC(34:4)	3	PC	M+H	20.5432	50.2844	B	C42 H77 O8 N1 P1	754.538	13.6553	0.170934	0.264916	0.0378199	0.107327	0.56291	0.691292	0.00160613	0.0102174
PE(40:4p)	3	PE	M+H	9.80556	46.0355	B	C45 H83 O7 N1 P1	780.591	15.8649	7.37928e-05	0.00106872	4.16732e-05	0.000778278	0.0051653	0.0261377	0.00169217	0.0103002
TG(50:6).1	3	TG	M+NH4	46.7043	66.2587	A	C53 H94 O6 N1	840.706	18.8036	0.0286949	0.0739377	0.0101204	0.040871	0.175192	0.334457	0.00168742	0.0103002
PE(36:1p)	3	PE	M+H	15.0362	69.612	B	C41 H81 O7 N1 P1	730.574	16.2422	0.00014858	0.00191664	0.000940859	0.00745586	0.00197903	0.0125939	0.00251417	0.0140794
TG(50:6)	3	TG	M+NH4	14.7846	49.1229	B	C53 H94 O6 N1	840.706	19.0337	0.0644757	0.124219	0.000267796	0.00329288	0.072246	0.188684	0.00435104	0.022843
SM(d42:4)	3	SM	M+H	39.1404	98.7295	C	C47 H90 O6 N2 P1	809.651	14.3832	0.459559	0.520255	0.0337508	0.0984398	0.278018	0.445771	0.00487947	0.0249924
PC(35:1)	3	PC	M+H	40.1	100	C	C43 H85 O8 N1 P1	774.6	14.5632	0.0666836	0.125877	0.469681	0.59693	0.213374	0.374966	0.00617667	0.0294796
PE(36:2p)	3	PE	M+H	20.2753	69.7953	B	C41 H79 O7 N1 P1	728.558	15.1809	0.00410987	0.0193949	0.00309448	0.0185669	0.0288863	0.100266	0.00644291	0.0300669
PE(40:6)	3	PE	M+H	18.0089	44.4179	A	C45 H79 O8 N1 P1	792.553	14.0446	0.00662667	0.0270214	0.614961	0.705693	0.722222	0.813226	0.00668515	0.0308545
PC(24:5e)	3	PC	M+H	36.9321	92.1001	C	C32 H57 O7 N1 P1	598.387	3.62708	0.247393	0.33956	0.535803	0.65039	0.854172	0.910539	0.00723202	0.0323133
TG(46:3)	3	TG	M+NH4	25.4925	42.4624	A	C49 H92 O6 N1	790.69	19.195	0.00602144	0.0261662	0.0618785	0.154111	0.0705048	0.187783	0.00778156	0.0336934
PC(42:6)	3	PC	M+H	40.1	100	C	C50 H89 O8 N1 P1	862.63	14.3246	0.0340549	0.0822016	0.449776	0.588492	0.130827	0.276118	0.00861969	0.0365684
PC(42:3e)	3	PC	M+H	26.6886	89.9329	C	C50 H97 O7 N1 P1	854.697	17.3928	2.13623e-06	5.98144e-05	0.000708899	0.00647255	0.0439094	0.135603	0.0183247	0.062214
PC(44:6e)	3	PC	M+H	40.1	100	C	C52 H95 O7 N1 P1	876.683	16.0404	4.51651e-08	1.89694e-06	0.0068182	0.0323401	0.0578614	0.162658	0.0183679	0.062214
PC(34:5)	3	PC	M+H	17.8527	91.2897	C	C42 H75 O8 N1 P1	752.521	10.112	0.00135011	0.0091459	0.000784296	0.00672254	0.397529	0.546786	0.0195404	0.0646219
PC(36:0e)	3	PC	M+H	17.7422	53.8825	C	C44 H91 O7 N1 P1	776.652	17.234	0.00221697	0.0131145	0.00176614	0.0119642	0.0260736	0.0920245	0.0258808	0.0788288
PC(44:5e)	3	PC	M+H	40.1	100	C	C52 H97 O7 N1 P1	878.698	17.0413	0.000997105	0.00709804	0.000290087	0.00329288	0.0338884	0.112961	0.0266793	0.0806136
PC(36:1)	3	PC	M+H	40.1	100	C	C44 H87 O8 N1 P1	788.615	15.3901	0.00381434	0.0193015	0.424556	0.567412	0.435585	0.569925	0.0368837	0.099943
TG(48:3).1	3	TG	M+NH4	18.7808	47.0415	B	C51 H96 O6 N1	818.721	19.8908	0.00394307	0.0193034	0.165687	0.29321	0.199208	0.357552	0.0475219	0.118155
LPC(22:3)	3	LPC	M+H	9.11478	45.8421	B	C30 H57 O7 N1 P1	574.384	7.02243	5.10881e-07	1.65054e-05	0.119751	0.234129	0.000484734	0.00452418	0.0494005	0.120629
PE(38:3p)	3	PE	M+H	7.4784	35.4426	B	C43 H81 O7 N1 P1	754.573	15.1408	0.00318187	0.017269	0.0211445	0.0688425	0.593629	0.712355	0.0504708	0.121826
PC(38:2e)	3	PC	M+H	40.1	100	C	C46 H91 O7 N1 P1	800.654	16.2626	0.000789434	0.00614004	0.0963245	0.207758	0.215147	0.376507	0.0694993	0.157782
TG(58:10)	3	TG	M+NH4	7.74407	37.4371	C	C61 H102 O6 N1	944.769	19.5416	0.00168073	0.0105359	0.00509765	0.0267793	0.0229576	0.0838452	0.102631	0.213939
PC(38:6e)	3	PC	M+H	39.6338	98.8374	C	C46 H83 O7 N1 P1	792.589	13.1156	0.000961585	0.00708155	0.650133	0.736	0.341159	0.508217	0.106431	0.216994
SM(t36:2).1	3	SM	M+H	27.7198	92.3994	C	C41 H82 O7 N2 P1	745.587	13.5508	0.275295	0.36706	6.4951e-06	0.000170496	0.0584793	0.162658	0.117551	0.235102
PC(42:6e)	3	PC	M+H	40.1	100	C	C50 H91 O7 N1 P1	848.652	14.8234	0.000749538	0.00614004	0.471503	0.59693	0.592146	0.712355	0.146071	0.280137
PC(36:1e)	3	PC	M+H	40.1	100	C	C44 H89 O7 N1 P1	774.637	16.13	0.00247488	0.0142391	0.718819	0.780114	0.348383	0.508217	0.16114	0.298144
PC(38:6e).1	3	PC	M+H	7.13098	34.4919	B	C46 H83 O7 N1 P1	792.588	14.8503	0.00614568	0.0261662	0.268128	0.401082	0.881143	0.929849	0.179882	0.318914
PC(32:0e)	3	PC	M+H	39.712	99.0324	C	C40 H83 O7 N1 P1	720.589	14.7123	0.00976983	0.0351543	0.0674209	0.16181	0.400355	0.547717	0.198121	0.332843
TG(38:5)	3	TG	M+NH4	11.9259	43.3854	C	C41 H74 O5 N1	660.556	14.8067	0.0108069	0.0377202	0.0771727	0.174494	0.424709	0.568088	0.213424	0.350149
PC(36:4)	3	PC	M+H	39.6592	99.0808	C	C44 H81 O8 N1 P1	782.568	12.4917	0.00540913	0.0244284	0.273128	0.403922	0.984658	0.994763	0.213307	0.350149
PC(36:5e)	3	PC	M+H	39.6218	98.8075	C	C44 H81 O7 N1 P1	766.575	13.2835	0.00393129	0.0193034	0.0941984	0.206059	0.844867	0.902912	0.257318	0.390157
PC(38:7e)	3	PC	M+H	39.6475	98.8913	C	C46 H81 O7 N1 P1	790.574	12.6458	0.00330074	0.017269	0.0448768	0.120822	0.545653	0.680042	0.267569	0.397099
TG(58:11)	3	TG	M+NH4	6.29218	30.8467	C	C61 H100 O6 N1	942.752	18.9169	0.000776625	0.00614004	0.0189048	0.0625199	0.138671	0.287639	0.273031	0.400954
SM(d36:1)	3	SM	M+H	40	100	C	C41 H84 O6 N2 P1	731.606	14.0393	0.0085994	0.032324	0.781338	0.837148	0.354542	0.508217	0.276896	0.403807
PC(38:5)	3	PC	M+H	40.1	100	C	C46 H83 O8 N1 P1	808.584	12.6901	0.00333044	0.017269	0.0713124	0.167409	0.787692	0.861538	0.291405	0.418426
PE(38:4p).1	3	PE	M+H	11.8834	42.8389	B	C43 H79 O7 N1 P1	752.558	14.8804	0.0205097	0.0590006	0.0121926	0.0456006	0.0715427	0.188684	0.299567	0.42363
PE(38:4p)	3	PE	M+H	13.7956	52.9563	B	C43 H79 O7 N1 P1	752.557	14.5461	0.0112858	0.038537	0.154554	0.282055	0.142385	0.289959	0.325884	0.451721
PC(40:5e).1	3	PC	M+H	39.6831	98.9603	C	C48 H89 O7 N1 P1	822.636	14.74	0.00616775	0.0261662	0.158743	0.286147	0.909699	0.954235	0.374335	0.489784
SM(d42:5)	3	SM	M+H	38.9939	97.4847	C	C47 H88 O6 N2 P1	807.636	13.4152	0.541658	0.584823	0.0104764	0.0416626	0.000392539	0.0038875	0.377126	0.490381
SM(d42:3)	3	SM	M+H	39.5527	98.8817	C	C47 H92 O6 N2 P1	811.667	15.4433	0.00345029	0.0176722	0.00472191	0.0257559	0.256549	0.422552	0.382536	0.495879
TG(49:2)	3	TG	M+NH4	16.2153	32.6599	A	C52 H100 O6 N1	834.754	20.4244	0.000545813	0.00487748	0.040118	0.11233	0.395261	0.546084	0.456855	0.555069
PC(34:0e)	3	PC	M+H	40.1	100	C	C42 H87 O7 N1 P1	748.621	16.0683	0.00406429	0.0193949	0.570758	0.671481	0.695599	0.789599	0.526394	0.622775
PC(37:5e)	3	PC	M+H	39.2534	97.8887	C	C45 H83 O7 N1 P1	780.59	13.8465	6.11374e-05	0.000917061	0.980974	0.98581	0.77223	0.853517	0.524034	0.622775
PC(38:4).1	3	PC	M+H	29.6164	58.5304	B	C46 H85 O8 N1 P1	810.6	15.4823	0.00425821	0.0198717	0.108739	0.223875	0.578172	0.703862	0.542246	0.630867
TG(56:9)	3	TG	M+NH4	16.2904	52.9481	C	C59 H100 O6 N1	918.752	19.3547	0.00751361	0.0289515	0.0631365	0.155072	0.153281	0.304465	0.548744	0.63104
PE(34:1p)	3	PE	M+H	11.4522	53.5149	B	C39 H77 O7 N1 P1	702.543	14.9991	0.188157	0.284016	0.0128714	0.0474211	0.0486258	0.146927	0.617772	0.691904
PC(40:4e)	3	PC	M+H	40.1	100	C	C48 H91 O7 N1 P1	824.652	15.7095	0.0119148	0.0394032	0.192785	0.31839	0.290487	0.458664	0.666303	0.732263
PC(40:6e)	3	PC	M+H	39.6413	98.856	C	C48 H87 O7 N1 P1	820.621	13.6308	0.00521861	0.0238241	0.942832	0.965828	0.986816	0.994763	0.677407	0.735849
PC(36:3e).1	3	PC	M+H	48.5121	97.798	B	C44 H85 O7 N1 P1	770.606	15.0522	0.000651866	0.00558742	0.185143	0.3098	0.569072	0.694797	0.827112	0.84873
SM(d42:1)	4	SM	M+H	49.4538	100	C	C47 H96 O6 N2 P1	815.699	17.679	0.00148139	0.00972164	3.58942e-08	3.01511e-06	1.66965e-05	0.000318751	2.88785e-07	2.71454e-05
TG(54:2)	4	TG	M+NH4	53.3539	66.5521	A	C57 H110 O6 N1	904.831	21.5052	0.0515476	0.108279	5.59093e-06	0.000170496	0.00286425	0.0169434	3.87791e-07	2.71454e-05
ChE(20:4)	4	ChE	M+NH4	15.9981	68.1751	B	C47 H80 O2 N1	690.618	20.3626	0.143658	0.235152	0.183742	0.3098	0.567724	0.694797	3.49458e-07	2.71454e-05
ChE(20:5)	4	ChE	M+NH4	14.6883	66.8768	B	C47 H78 O2 N1	688.602	19.9409	0.129196	0.216185	0.223911	0.350906	0.661098	0.76702	5.97257e-07	2.7872e-05
TG(60:13)	4	TG	M+NH4	8.35644	29.5434	C	C63 H100 O6 N1	966.752	18.6985	4.88603e-09	3.42022e-07	0.000364169	0.00386681	0.000132233	0.00172629	9.25855e-06	0.000162025
SM(d44:2)	4	SM	M+H	40	100	C	C49 H98 O6 N2 P1	841.715	17.5649	8.29911e-06	0.000193646	1.01526e-07	7.1068e-06	4.92381e-08	2.95429e-06	2.69726e-05	0.000365435
TG(54:6)	4	TG	M+NH4	31.0588	44.2552	A	C57 H102 O6 N1	896.77	20.296	0.000766597	0.00614004	0.0516366	0.135546	0.0050949	0.0261377	2.86251e-05	0.000375704
SM(d34:1)	4	SM	M+H	39.5559	98.8899	C	C39 H80 O6 N2 P1	703.574	12.4187	0.000977928	0.00708155	0.00604049	0.0305663	2.1881e-06	6.12669e-05	3.1575e-05	0.000401863
TG(60:12)	4	TG	M+NH4	20.5135	34.5278	A	C63 H102 O6 N1	968.769	20.9093	1.21247e-07	4.24363e-06	5.96096e-06	0.000170496	3.07463e-05	0.000478275	4.59613e-05	0.000551535
ChE(22:4)	4	ChE	M+NH4	13.213	62.0192	B	C49 H84 O2 N1	718.648	20.8185	0.896265	0.904883	0.965454	0.979446	0.922015	0.958127	8.74284e-05	0.00099243
TG(52:2)	4	TG	M+NH4	7.22555	35.1458	C	C55 H108 O5 N1	862.822	21.5156	0.0243443	0.0660914	0.00191008	0.0123582	0.22471	0.384158	0.000189816	0.00204417
ChE(18:2)	4	ChE	M+NH4	16.4258	68.8793	B	C45 H80 O2 N1	666.618	20.6394	0.987901	0.987901	0.982038	0.98581	0.201201	0.359593	0.000290052	0.00297126
TG(52:9)	4	TG	M+NH4	10.6849	35.7295	B	C55 H92 O6 N1	862.692	18.0635	0.000150593	0.00191664	0.000323722	0.00357798	0.00011096	0.00150333	0.000360137	0.00343767
TG(58:1)	4	TG	M+NH4	12.9922	32.6734	A	C61 H120 O6 N1	962.91	22.2593	0.166564	0.261265	0.140417	0.265655	0.000398006	0.0038875	0.00034899	0.00343767
TG(54:6).3	4	TG	M+NH4	64.8949	71.6943	A	C57 H102 O6 N1	896.769	19.7547	0.0251677	0.0673277	0.0293477	0.0894057	0.0552958	0.157988	0.00066128	0.00544583
SM(d41:2)	4	SM	M+H	39.5903	100	C	C46 H92 O6 N2 P1	799.668	16.0259	0.0665873	0.125877	0.0297018	0.0897465	0.321922	0.493316	0.000887674	0.00665755
TG(56:1).1	4	TG	M+NH4	8.24416	40.2272	C	C59 H116 O6 N1	934.879	22.0557	0.695937	0.723499	0.0620114	0.154111	0.00425445	0.0232061	0.000911549	0.00671667
SM(d43:1)	4	SM	M+H	40	100	C	C48 H98 O6 N2 P1	829.715	18.057	0.00226615	0.0132192	3.13548e-06	0.000119718	0.000263355	0.00298944	0.00138625	0.00939074
SM(d43:5)	4	SM	M+H	5.06906	25.3453	C	C48 H90 O6 N2 P1	821.649	16.0673	0.345844	0.427219	0.11131	0.226944	0.353972	0.508217	0.00151956	0.00991152
SM(d43:2)	4	SM	M+H	40	100	C	C48 H96 O6 N2 P1	827.699	17.0308	0.00748144	0.0289515	0.000121444	0.00182167	0.000135637	0.00172629	0.00162992	0.0102174
SM(d39:1)	4	SM	M+H	39.5784	98.9459	C	C44 H90 O6 N2 P1	773.654	15.9907	0.061214	0.119425	0.000534474	0.00510179	0.0187052	0.0738945	0.00182882	0.0106795
SM(d34:0)	4	SM	M+H	39.6138	99.0344	C	C39 H82 O6 N2 P1	705.59	12.9941	0.215389	0.310871	0.00180552	0.0120368	0.103738	0.245158	0.00181314	0.0106795
SM(d41:1)	4	SM	M+H	40	100	C	C46 H94 O6 N2 P1	801.684	17.1898	0.000750476	0.00614004	4.262e-05	0.000778278	0.00220065	0.0135922	0.00218566	0.012575
SM(d40:1)	4	SM	M+H	39.6483	99.1207	C	C45 H92 O6 N2 P1	787.667	16.6586	0.598753	0.636649	0.548339	0.653725	0.177999	0.336911	0.00254867	0.0140848
ChE(22:6)	4	ChE	M+NH4	15.9482	69.2894	B	C49 H80 O2 N1	714.618	20.0885	0.431085	0.497406	0.971224	0.980563	0.997487	0.998724	0.00290755	0.0158594
TG(52:1).2	4	TG	M+NH4	17.6211	44.3683	B	C55 H110 O5 N1	864.836	21.8379	0.0629467	0.121832	3.16137e-05	0.000663888	0.196953	0.356473	0.00331025	0.01762
TG(58:2)	4	TG	M+NH4	11.8083	57.6182	C	C61 H118 O6 N1	960.893	21.9578	0.019439	0.0574406	0.0158788	0.0551164	0.065462	0.177381	0.00473048	0.0245284
SM(t42:1).2	4	SM	M+H	40	100	C	C47 H96 O7 N2 P1	831.695	15.842	0.0537113	0.110582	0.00762992	0.0336991	0.00963395	0.0444644	0.00555208	0.0274338
PG(33:0)	4	PG	M-H	8.68271	86.8271	C	C39 H76 O10 N0 P1	735.522	5.37864	5.20758e-08	1.98835e-06	0.0715977	0.167409	3.24983e-06	8.5308e-05	0.0072209	0.0323133
TG(54:5).1	4	TG	M+NH4	45.4886	58.1879	A	C57 H104 O6 N1	898.784	20.3831	0.167956	0.261265	0.0524105	0.136723	0.0597593	0.165124	0.00773102	0.0336934
SM(d42:5).1	4	SM	M+H	16.7244	55.7479	B	C47 H88 O6 N2 P1	807.635	15.4965	0.248327	0.339731	0.204502	0.327827	0.0126378	0.0558722	0.0109202	0.044529
TG(56:4)	4	TG	M+NH4	47.1116	58.8376	A	C59 H110 O6 N1	928.831	21.0788	0.0780318	0.143743	0.114631	0.230119	0.0391672	0.12654	0.0115494	0.0461695
SM(d38:5)	4	SM	M+H	14.4103	47.8746	C	C43 H80 O6 N2 P1	751.572	12.5875	0.149376	0.237644	0.188436	0.314061	0.114857	0.256596	0.0120233	0.0471942
TG(56:1)	4	TG	M+NH4	30.5478	57.9485	A	C59 H116 O6 N1	934.879	21.9827	0.0211787	0.0600046	0.031296	0.0932221	0.00881654	0.0416061	0.012779	0.0482718
TG(56:7).1	4	TG	M+NH4	20.4971	34.0862	A	C59 H104 O6 N1	922.785	20.2267	0.00133786	0.0091459	0.017914	0.0601911	0.023547	0.0845276	0.0125896	0.0482718
SM(d40:4)	4	SM	M+H	41.415	98.7506	C	C45 H86 O6 N2 P1	781.62	15.3116	0.00750002	0.0289515	0.182588	0.3098	0.562603	0.691292	0.0128725	0.0482718
TG(54:5)	4	TG	M+NH4	43.2143	61.6589	A	C57 H104 O6 N1	898.784	20.4605	0.057225	0.1166	0.00844504	0.0359769	0.00171765	0.0118264	0.0136092	0.050583
SM(d37:4)	4	SM	M+H	10.3903	34.5191	C	C42 H80 O6 N2 P1	739.572	13.2463	0.00750193	0.0289515	0.145634	0.271078	0.111146	0.254133	0.0149518	0.0532182
TG(56:7).2	4	TG	M+NH4	27.7967	43.2093	A	C59 H104 O6 N1	922.784	20.1957	0.000262004	0.00282158	0.00720472	0.0327696	0.0269227	0.0942296	0.0164548	0.0572495
TG(52:4).1	4	TG	M+NH4	66.2981	73.2446	A	C55 H102 O6 N1	872.769	20.2085	0.0020756	0.0126341	0.0746719	0.171378	0.0197654	0.0768655	0.018852	0.0628798
TG(60:2)	4	TG	M+NH4	12.6588	61.7683	C	C63 H122 O6 N1	988.924	22.2592	0.00330932	0.017269	0.00100546	0.00782024	0.00905385	0.0422513	0.0229165	0.0733353
TG(54:6).1	4	TG	M+NH4	33.5321	55.5826	A	C57 H102 O6 N1	896.77	20.2143	0.0128318	0.0417781	0.0143876	0.0516479	0.0723288	0.188684	0.0253545	0.0788288
TG(60:4)	4	TG	M+NH4	53.3153	75.6199	A	C63 H118 O6 N1	984.894	21.6417	0.214485	0.310871	0.00856593	0.0359769	0.130024	0.275809	0.0256368	0.0788288
TG(58:9)	4	TG	M+NH4	7.05714	34.275	C	C61 H104 O6 N1	946.788	20.0531	0.000302305	0.00309678	0.00666802	0.0323401	0.0248332	0.0883893	0.0281403	0.0838222
TG(59:2)	4	TG	M+NH4	19.1471	47.7278	B	C62 H120 O6 N1	974.91	22.0839	0.214384	0.310871	0.00725613	0.0327696	0.0344645	0.113977	0.0367638	0.099943
SM(d42:2)	4	SM	M+H	49.2968	100	C	C47 H94 O6 N2 P1	813.683	16.5911	4.70298e-05	0.000759711	6.38673e-06	0.000170496	0.00182658	0.0123736	0.0378757	0.101973
TG(56:7)	4	TG	M+NH4	31.3187	58.7248	A	C59 H104 O6 N1	922.785	20.0315	0.00157561	0.0101809	0.184761	0.3098	0.0224372	0.0832875	0.0411577	0.108718
TG(58:4)	4	TG	M+NH4	13.4811	64.2788	C	C61 H114 O6 N1	956.862	21.331	0.174869	0.268048	0.00733993	0.0327954	0.0333395	0.112021	0.0475433	0.118155
TG(56:9).1	4	TG	M+NH4	32.0727	53.4613	A	C59 H100 O6 N1	918.751	19.1454	0.059762	0.118118	0.00233964	0.0146664	0.0408862	0.131086	0.0572025	0.134218
SM(d44:5)	4	SM	M+H	21.8128	72.7094	C	C49 H92 O6 N2 P1	835.666	16.4474	0.0259558	0.0685625	0.00652203	0.0323401	0.0188255	0.0738945	0.0629751	0.145327
SM(d44:3)	4	SM	M+H	39.0306	97.5766	C	C49 H96 O6 N2 P1	839.698	16.5387	0.00272766	0.0152754	0.00024699	0.00324175	0.0226066	0.0832875	0.0773235	0.170031
PC(36:2e).1	4	PC	M+H	35.2716	88.698	B	C44 H87 O7 N1 P1	772.625	15.8283	0.0247003	0.0665009	0.00268568	0.0163476	0.236692	0.394527	0.0845563	0.181192
TG(53:6)	4	TG	M+NH4	16.385	68.6352	C	C56 H100 O6 N1	882.753	19.5307	0.144067	0.235152	0.00770266	0.0336991	0.00227362	0.0138394	0.0869896	0.18546
TG(56:3)	4	TG	M+NH4	37.8197	47.3487	A	C59 H112 O6 N1	930.847	21.5049	0.0515944	0.108279	0.00126638	0.00933125	0.178883	0.336911	0.100319	0.21067
SM(t40:7)	4	SM	M+H	38.7605	97.27	C	C45 H80 O7 N2 P1	791.569	13.24	0.000316112	0.00316112	9.17077e-06	0.000213985	0.00349592	0.0193196	0.104759	0.215007
SM(d32:2)	4	SM	M+H	39.0485	97.9316	C	C37 H74 O6 N2 P1	673.527	9.40986	0.447478	0.5121	6.17813e-05	0.00103793	0.0145675	0.0637329	0.116458	0.234031
PC(42:8e)	4	PC	M+H	39.5113	98.5319	C	C50 H87 O7 N1 P1	844.622	13.1048	0.0116823	0.0393954	0.152385	0.279789	0.835386	0.897346	0.184564	0.321647
SM(d41:3)	4	SM	M+H	39.4795	100	C	C46 H90 O6 N2 P1	797.653	14.6375	0.0136264	0.0437614	0.000170186	0.00246477	0.143546	0.289959	0.232535	0.361721
SM(d35:0)	4	SM	M+H	38.8972	97.2431	C	C40 H84 O6 N2 P1	719.608	13.8173	0.0910897	0.163494	0.00343616	0.0195025	0.763912	0.846551	0.266745	0.397099
TG(56:6).1	4	TG	M+NH4	38.241	54.563	A	C59 H106 O6 N1	924.8	20.5297	0.00612367	0.0261662	0.157395	0.284938	0.0328006	0.112002	0.357837	0.478734
PC(42:5e)	4	PC	M+H	40.1	100	C	C50 H93 O7 N1 P1	850.668	15.904	0.0149868	0.0473269	0.0140332	0.05081	0.322419	0.493316	0.370213	0.487397
TG(54:8).1	4	TG	M+NH4	51.4565	68.8068	A	C57 H98 O6 N1	892.736	18.8619	0.0146931	0.0467509	0.0434282	0.118441	0.123434	0.26984	0.523706	0.622775
PG(34:1)	4	PG	M-H	20.9622	52.4056	B	C40 H76 O10 N0 P1	747.517	13.0047	0.00164555	0.0104717	0.163503	0.29098	0.350775	0.508217	0.932419	0.942549
PG(36:1)	4	PG	M-H	21.6401	72.1336	B	C42 H80 O10 N0 P1	775.551	14.3381	0.00129322	0.00905251	0.0971137	0.207758	0.12015	0.266999	0.993766	0.993766
PE(36:5)	5	PE	M+H	13.7081	45.7781	B	C41 H73 O8 N1 P1	738.506	11.8806	0.000129443	0.00175374	0.0205412	0.067401	5.49485e-05	0.000795806	1.14672e-06	4.01354e-05
TG(40:4).1	5	TG	M+NH4	10.5681	52.5488	C	C43 H78 O6 N1	704.584	5.3964	3.0622e-08	1.42903e-06	3.77964e-06	0.000132287	0.000173097	0.00207716	2.03354e-06	5.05158e-05
SM(d33:1)	5	SM	M+H	39.6466	99.1166	C	C38 H78 O6 N2 P1	689.559	11.6211	5.78086e-05	0.000899245	0.0109178	0.0428548	5.3982e-07	1.74403e-05	3.59957e-06	7.95694e-05
TG(44:6)	5	TG	M+NH4	9.46429	35.2504	C	C47 H84 O5 N1	742.637	7.49178	1.07333e-06	3.21998e-05	1.64847e-07	9.89079e-06	2.37966e-07	9.82792e-06	5.64323e-06	0.000112865
LPC(24:0)	5	LPC	M+H	57.8135	97.9828	B	C32 H67 O7 N1 P1	608.465	10.3692	0.00323884	0.017269	0.0389579	0.109814	4.18904e-07	1.46616e-05	6.90857e-06	0.000131891
LPC(26:0)	5	LPC	M+H	56.5875	94.1555	B	C34 H71 O7 N1 P1	636.496	12.0001	0.0221336	0.0611588	0.537346	0.65039	4.04619e-06	9.99647e-05	7.64126e-06	0.000139536
SM(t34:1).1	5	SM	M+H	39.5912	98.978	C	C39 H80 O7 N2 P1	719.571	11.9021	0.00572429	0.0253074	0.0717469	0.167409	2.57398e-07	9.82792e-06	2.01297e-05	0.000301945
SM(d32:1)	5	SM	M+H	40	100	C	C37 H76 O6 N2 P1	675.544	10.825	0.00176555	0.0109049	0.00115514	0.00882109	8.07791e-10	1.13091e-07	2.1094e-05	0.000305499
SM(d35:2)	5	SM	M+H	40.1	100	C	C40 H80 O6 N2 P1	715.574	11.8108	0.00629195	0.026343	0.293536	0.431066	7.06876e-06	0.000148444	3.77929e-05	0.000466854
SM(d34:2)	5	SM	M+H	49.5388	99.0777	B	C39 H78 O6 N2 P1	701.559	11.1846	0.000527293	0.00487748	0.195648	0.319062	6.38501e-06	0.000141142	0.000243266	0.00255429
SM(d32:0)	5	SM	M+H	36.4185	92.5569	C	C37 H78 O6 N2 P1	677.558	11.4437	2.25864e-05	0.000431195	0.000368267	0.00386681	2.39346e-05	0.000404289	0.000357796	0.00343767
SM(t42:0)	5	SM	M+H	12.5975	35.9917	C	C47 H98 O7 N2 P1	833.711	17.1519	0.614923	0.648914	0.000119052	0.00182167	4.35282e-05	0.000652923	0.000416406	0.00380197
SM(d34:4)	5	SM	M+H	10.3847	51.9236	C	C39 H74 O6 N2 P1	697.525	10.8345	0.00404819	0.0193949	0.0120326	0.0455289	1.23367e-06	3.701e-05	0.000459357	0.00410489
SM(d35:4)	5	SM	M+H	8.28125	41.4062	C	C40 H76 O6 N2 P1	711.541	11.6429	0.00729048	0.0289515	0.0145755	0.0518791	2.70773e-05	0.000437403	0.000548402	0.00470059
PE(34:3)	5	PE	M+H	14.4261	53.6368	C	C39 H73 O8 N1 P1	714.505	12.0921	0.00997194	0.0354934	0.589711	0.686091	0.000559198	0.00489298	0.000824319	0.00653234
SM(d34:2).1	5	SM	M+H	39.6287	100	C	C39 H78 O6 N2 P1	701.559	11.002	0.00029036	0.00304878	0.423578	0.567412	1.25029e-05	0.000250057	0.00183077	0.0106795
PC(34:4).1	5	PC	M+H	40.1	100	C	C42 H77 O8 N1 P1	754.537	11.0162	0.00143398	0.0095599	0.00510083	0.0267793	0.000424548	0.00405251	0.0022604	0.0128293
TG(40:4)	5	TG	M+NH4	10.8763	36.9638	B	C43 H78 O6 N1	704.584	5.44315	1.8281e-05	0.000383902	3.24952e-07	1.51644e-05	0.0112003	0.0505822	0.00331423	0.01762
SM(t34:0).1	5	SM	M+H	39.0033	97.9672	C	C39 H82 O7 N2 P1	721.585	11.6368	0.000620562	0.00542992	0.00840431	0.0359769	3.98047e-09	4.17949e-07	0.00535387	0.0267694
PC(31:3)	5	PC	M+H	38.0813	93.5657	C	C39 H73 O8 N1 P1	714.505	11.8452	0.000542666	0.00487748	0.11506	0.230119	0.00543915	0.0271957	0.00580811	0.0283652
TG(45:7)	5	TG	M+NH4	5.19871	25.6483	C	C48 H84 O5 N1	754.634	18.1373	2.08046e-08	1.09224e-06	4.51461e-07	1.89614e-05	6.11898e-08	3.21246e-06	0.0060973	0.0294353
PC(38:6)	5	PC	M+H	40.1	100	C	C46 H81 O8 N1 P1	806.568	12.0589	0.0195572	0.0574406	0.708794	0.773229	0.0018807	0.012538	0.00628692	0.0296686
PC(37:5).1	5	PC	M+H	39.7131	99.0351	C	C45 H81 O8 N1 P1	794.568	12.0469	0.000528623	0.00487748	0.00851019	0.0359769	0.000509611	0.00465297	0.00708356	0.0323133
PC(35:4)	5	PC	M+H	39.5188	98.5507	C	C43 H79 O8 N1 P1	768.554	11.7775	0.00025926	0.00282158	0.355759	0.499729	0.001498	0.010486	0.00856552	0.0365684
PC(36:5)	5	PC	M+H	39.6515	98.9378	C	C44 H79 O8 N1 P1	780.552	11.5784	9.84436e-05	0.00137821	0.151949	0.279789	0.000577486	0.0049245	0.0104609	0.0432078
PC(32:2)	5	PC	M+H	39.7003	100	C	C40 H77 O8 N1 P1	730.537	11.4969	0.0118943	0.0394032	0.0491476	0.131478	0.000286127	0.00316246	0.0110731	0.0447181
PC(40:8)	5	PC	M+H	39.7392	99.1001	C	C48 H81 O8 N1 P1	830.568	10.9472	2.56642e-05	0.000449124	0.0111848	0.0434966	2.03488e-05	0.000371586	0.0116523	0.0461695
TG(44:4)	5	TG	M+NH4	11.1172	55.5437	C	C47 H86 O6 N1	760.647	7.5442	2.11778e-09	1.77893e-07	2.83145e-07	1.48651e-05	5.76972e-06	0.000134627	0.0122235	0.0475359
PC(33:2)	5	PC	M+H	46.3124	100	C	C41 H79 O8 N1 P1	744.553	12.0865	0.0117248	0.0393954	0.180981	0.3098	0.000145274	0.00179457	0.0126869	0.0482718
PC(39:0e)	5	PC	M+H	10.538	67.3195	C	C47 H97 O7 N1 P1	818.703	17.963	2.08365e-05	0.00041673	2.18988e-10	4.59875e-08	1.1137e-07	5.19728e-06	0.0146242	0.0529498
PC(35:3)	5	PC	M+H	39.7235	100	C	C43 H81 O8 N1 P1	770.569	12.3445	0.0488266	0.106877	0.265356	0.401082	0.00460418	0.0244779	0.0199984	0.0656198
PC(31:1)	5	PC	M+H	39.1252	98.8139	C	C39 H77 O8 N1 P1	718.536	11.8492	0.0588194	0.117081	0.0118504	0.0452471	0.00510581	0.0261377	0.0212713	0.0692554
PC(32:2e)	5	PC	M+H	39.75	100	C	C40 H79 O7 N1 P1	716.559	12.1959	0.00300215	0.0165908	0.00075472	0.0066038	0.00349106	0.0193196	0.0239013	0.0752773
PC(42:2)	5	PC	M+H	40.1	100	C	C50 H97 O8 N1 P1	870.693	17.6975	1.25659e-05	0.000277773	0.000472371	0.00461385	0.00757021	0.0365459	0.0294347	0.0852593
PC(37:3e)	5	PC	M+H	12.8267	62.1703	C	C45 H87 O7 N1 P1	784.623	17.5261	0.00272775	0.0152754	0.00170275	0.0117898	0.944708	0.965395	0.0383154	0.1025
PC(40:7)	5	PC	M+H	40.1	100	C	C48 H83 O8 N1 P1	832.583	12.2253	0.00872261	0.0324203	0.0662737	0.15999	0.00602449	0.029768	0.0437729	0.113485
LPC(24:1)	5	LPC	M+H	22.8287	56.9295	B	C32 H65 O7 N1 P1	606.449	8.77765	0.012403	0.0406975	0.0067847	0.0323401	0.134682	0.281424	0.0595747	0.139008
PC(34:3)	5	PC	M+H	40.1	100	C	C42 H79 O8 N1 P1	756.553	11.7574	0.000244065	0.00277047	0.0226346	0.0720191	0.13212	0.277453	0.0717822	0.161523
PC(36:2e)	5	PC	M+H	40.1	100	C	C44 H87 O7 N1 P1	772.621	15.0543	0.0112212	0.038537	0.00663445	0.0323401	0.592234	0.712355	0.110427	0.224055
TG(37:4)	5	TG	M+NH4	14.0483	33.8677	B	C40 H72 O6 N1	662.536	13.4621	0.000162873	0.00201196	0.000278362	0.00329288	2.40648e-05	0.000404289	0.119059	0.235871
PC(38:8)	5	PC	M+H	37.2149	94.5945	C	C46 H77 O8 N1 P1	802.535	10.8141	0.147147	0.236362	0.000275371	0.00329288	0.000854311	0.00652383	0.125837	0.24697
PC(40:2)	5	PC	M+H	40.1	100	C	C48 H93 O8 N1 P1	842.662	16.6822	0.00716241	0.0289251	5.30582e-05	0.000928518	0.697771	0.789929	0.208707	0.34647
LPC(18:3e)	5	LPC	M+H	14.6545	48.6682	B	C26 H51 O6 N1 P1	504.343	3.89343	0.188668	0.284016	0.0052062	0.0269951	0.0333078	0.112021	0.245437	0.37485
PC(39:2)	5	PC	M+H	39.6125	98.7842	C	C47 H91 O8 N1 P1	828.646	16.1619	0.00777981	0.0297047	0.135368	0.25961	0.128333	0.273603	0.334694	0.457888
TG(52:0)	5	TG	M+NH4	38.241	64.0096	A	C55 H110 O6 N1	880.83	21.6648	0.000487871	0.00476525	0.609762	0.705473	0.197758	0.356473	0.36019	0.478734
PC(41:2)	5	PC	M+H	39.7195	99.051	C	C49 H95 O8 N1 P1	856.679	17.2658	0.0174474	0.0527189	0.0118441	0.0452471	0.0675804	0.181947	0.37135	0.487397
TG(36:2)	5	TG	M+NH4	18.9041	62.7747	C	C39 H76 O5 N1	638.572	16.3346	0.010867	0.0377202	0.0122687	0.0456006	0.187225	0.344888	0.416235	0.526562
LPC(18:1e)	5	LPC	M+H	38.3668	95.6779	B	C26 H55 O6 N1 P1	508.376	4.07388	0.21128	0.30919	0.00336115	0.0193381	0.37893	0.53449	0.519805	0.622713
LPC(18:0e)	5	LPC	M+H	39.6381	86.9981	B	C26 H57 O6 N1 P1	510.392	5.75979	0.29619	0.382768	0.0105149	0.0416626	0.221419	0.3827	0.548011	0.63104
PC(33:2e)	5	PC	M+H	39.7468	99.1191	C	C41 H81 O7 N1 P1	730.573	12.9821	0.0039526	0.0193034	0.0937213	0.206059	0.349934	0.508217	0.611337	0.687141
LPC(20:1e)	5	LPC	M+H	16.8467	56.7684	B	C28 H59 O6 N1 P1	536.409	5.94239	0.209725	0.307988	0.00901329	0.037481	0.913339	0.954235	0.7584	0.795797
TG(54:0)	5	TG	M+NH4	20.3712	68.12	B	C57 H114 O6 N1	908.861	21.9776	1.26413e-08	7.5848e-07	0.00202425	0.0128816	0.0834711	0.208678	0.828522	0.84873
LPC(22:2)	5	LPC	M+H	33.6178	75.9797	B	C30 H59 O7 N1 P1	576.403	5.4684	0.0990087	0.17399	0.00168366	0.0117898	0.16316	0.317255	0.851317	0.865747
		mScore:	The score calculated based on the number of matches with product ion peaks in the spectrum. Higher m-score means higher indentification relability.
		Occupy:	The ratio of MS2 spectrum peaks assigned to the lipid among all peaks. Higher score means that it was uniquely identified for that spectrum.
		Grade:	The indicator that shows how well component of lipid ion being identified. Showing grade as A(Max) to D(Min) for each result.

## Sheet: Table S5
Table S5. The complete list of lipid species and their WGCNA modules for all rhTSH dose groups
Lipid name	Class	Ion	Formula	mScore	Occupy	Grade	MZ	RT(min)	SNA001 9μg/kg	SNA001 22μg/kg	SNA001 54μg/kg	Thyrogen 22μg/kg
LPC(14:0e)	LPC	M+H	C22 H49 O6 N1 P1	25.7684	64.1006	B	454.329	2.58383	yellow	brown	red	blue
LPC(15:0)	LPC	M+H	C23 H49 O7 N1 P1	58.0522	96.5927	B	482.324	2.6144	yellow	brown	red	blue
LPC(16:0)	LPC	M+H	C24 H51 O7 N1 P1	58.043	96.5774	B	496.339	3.27057	yellow	brown	red	green
LPC(16:1)	LPC	M+H	C24 H49 O7 N1 P1	58.2863	96.9821	B	494.324	2.33754	yellow	brown	black	black
LPC(16:2e)	LPC	M+H	C24 H49 O6 N1 P1	17.2432	56.8885	B	478.328	3.22746	yellow	brown	red	green
LPC(17:0)	LPC	M+H	C25 H53 O7 N1 P1	59.3913	98.9661	B	510.355	4.04113	yellow	brown	yellow	green
LPC(17:1)	LPC	M+H	C25 H51 O7 N1 P1	53.6633	89.2901	B	508.339	2.78339	yellow	brown	yellow	turquoise
LPC(18:0)	LPC	M+H	C26 H55 O7 N1 P1	58.1239	96.712	B	524.371	4.94844	yellow	brown	red	brown
LPC(18:1)	LPC	M+H	C26 H53 O7 N1 P1	58.1104	96.6896	B	522.355	3.53821	yellow	brown	red	green
LPC(18:3)	LPC	M+H	C26 H49 O7 N1 P1	58.7262	99.0054	B	518.324	2.1044	yellow	brown	turquoise	blue
LPC(18:4)	LPC	M+H	C26 H47 O7 N1 P1	7.90415	40.4179	B	516.306	2.29485	yellow	brown	brown	black
LPC(19:1)	LPC	M+H	C27 H55 O7 N1 P1	46.5875	78.9778	B	536.371	4.18063	yellow	brown	red	blue
LPC(22:0)	LPC	M+H	C30 H63 O7 N1 P1	54.5928	90.8367	B	580.434	8.75869	yellow	brown	yellow	blue
PC(20:2e)	PC	M+H	C28 H55 O7 N1 P1	33.5549	84.5914	B	548.371	3.68444	yellow	brown	yellow	brown
PE(18:1e)	PE	M+H	C23 H47 O7 N1 P1	14.4659	68.885	C	480.309	3.58552	yellow	black	turquoise	green
LPC(16:0e)	LPC	M+H	C24 H53 O6 N1 P1	38.0122	94.7936	B	482.36	3.85148	yellow	brown	red	green
LPC(18:1e)	LPC	M+H	C26 H55 O6 N1 P1	38.3668	95.6779	B	508.376	4.07388	yellow	brown	brown	green
LPC(20:1)	LPC	M+H	C28 H57 O7 N1 P1	56.2843	93.651	B	550.387	5.02545	yellow	brown	brown	NA
LPE(18:0)	LPE	M+H	C23 H49 O7 N1 P1	6.10471	57.5916	B	482.324	5.25423	yellow	black	turquoise	green
LPC(16:1e)	LPC	M+H	C24 H51 O6 N1 P1	31.6067	78.6237	B	480.344	3.87194	yellow	brown	green	green
LPC(18:0e)	LPC	M+H	C26 H57 O6 N1 P1	39.6381	86.9981	B	510.392	5.75979	yellow	NA	brown	black
LPC(18:2)	LPC	M+H	C26 H51 O7 N1 P1	58.029	96.5541	B	520.34	2.57011	yellow	brown	black	green
LPC(18:3e)	LPC	M+H	C26 H51 O6 N1 P1	14.6545	48.6682	B	504.343	3.89343	yellow	brown	brown	black
LPC(20:1e)	LPC	M+H	C28 H59 O6 N1 P1	16.8467	56.7684	B	536.409	5.94239	yellow	brown	brown	green
LPC(20:4)	LPC	M+H	C28 H51 O7 N1 P1	39.5317	98.5829	B	544.339	2.44291	yellow	brown	black	red
LPC(22:2)	LPC	M+H	C30 H59 O7 N1 P1	33.6178	75.9797	B	576.403	5.4684	yellow	brown	brown	yellow
PE(18:2e)	PE	M+H	C23 H45 O7 N1 P1	13.522	61.995	C	478.292	2.70572	yellow	black	black	green
LPC(22:1)	LPC	M+H	C30 H61 O7 N1 P1	23.2594	75.0825	B	578.417	7.11974	yellow	brown	brown	NA
LPC(20:4e)	LPC	M+H	C28 H53 O6 N1 P1	7.46715	37.1855	B	530.359	4.11865	yellow	brown	brown	NA
PC(32:2e)	PC	M+H	C40 H79 O7 N1 P1	39.75	100	C	716.559	12.1959	yellow	pink	red	yellow
LPC(20:2)	LPC	M+H	C28 H57 O6 N1 P1	26.1053	65.1005	B	534.392	4.43932	yellow	brown	brown	green
TG(56:10)	TG	M+NH4	C59 H98 O6 N1	23.5526	43.4926	B	916.736	18.7155	yellow	NA	red	brown
PC(23:0e)	PC	M+H	C31 H65 O7 N1 P1	20.5779	69.3418	C	594.449	9.62151	yellow	magenta	red	yellow
PC(19:3e)	PC	M+H	C27 H51 O7 N1 P1	11.8429	39.4616	C	532.337	3.98932	yellow	magenta	yellow	brown
TG(38:0)	TG	M+NH4	C41 H82 O6 N1	26.5686	33.6755	A	684.614	18.2576	yellow	turquoise	green	blue
LPE(17:0)	LPE	M+H	C22 H47 O7 N1 P1	5.22029	51.686	B	468.309	4.23466	yellow	red	blue	NA
PC(34:2)	PC	M+H	C42 H81 O8 N1 P1	39.6709	100	C	758.568	12.849	yellow	pink	yellow	brown
LPC(14:0)	LPC	M+H	C22 H47 O7 N1 P1	58.0054	96.5148	B	468.308	2.19603	yellow	brown	red	blue
LPC(20:3)	LPC	M+H	C28 H53 O7 N1 P1	57.9256	96.382	B	546.356	2.88065	yellow	brown	NA	brown
LPE(16:0)	LPE	M+H	C21 H45 O7 N1 P1	6.21733	59.2126	B	454.292	3.3616	yellow	blue	turquoise	green
LPC(24:0)	LPC	M+H	C32 H67 O7 N1 P1	57.8135	97.9828	B	608.465	10.3692	turquoise	brown	brown	turquoise
PC(35:4)	PC	M+H	C43 H79 O8 N1 P1	39.5188	98.5507	C	768.554	11.7775	turquoise	magenta	brown	yellow
PC(38:6)	PC	M+H	C46 H81 O8 N1 P1	40.1	100	C	806.568	12.0589	turquoise	yellow	brown	yellow
PC(32:2)	PC	M+H	C40 H77 O8 N1 P1	39.7003	100	C	730.537	11.4969	turquoise	yellow	brown	yellow
SM(d32:0)	SM	M+H	C37 H78 O6 N2 P1	36.4185	92.5569	C	677.558	11.4437	turquoise	turquoise	brown	yellow
SM(d33:1)	SM	M+H	C38 H78 O6 N2 P1	39.6466	99.1166	C	689.559	11.6211	turquoise	turquoise	brown	yellow
SM(d34:2)	SM	M+H	C39 H78 O6 N2 P1	49.5388	99.0777	B	701.559	11.1846	turquoise	turquoise	brown	yellow
SM(d34:2).1	SM	M+H	C39 H78 O6 N2 P1	39.6287	100	C	701.559	11.002	turquoise	turquoise	brown	yellow
TG(38:5)	TG	M+NH4	C41 H74 O5 N1	11.9259	43.3854	C	660.556	14.8067	turquoise	magenta	red	brown
TG(60:4)	TG	M+NH4	C63 H118 O6 N1	53.3153	75.6199	A	984.894	21.6417	turquoise	yellow	turquoise	turquoise
PC(33:4)	PC	M+H	C41 H75 O8 N1 P1	31.2632	77.9942	C	740.521	12.8901	turquoise	blue	turquoise	blue
PC(30:0e)	PC	M+H	C38 H79 O7 N1 P1	40.1	100	C	692.558	13.3081	turquoise	turquoise	brown	blue
PC(35:1)	PC	M+H	C43 H85 O8 N1 P1	40.1	100	C	774.6	14.5632	turquoise	blue	pink	brown
PC(42:5e)	PC	M+H	C50 H93 O7 N1 P1	40.1	100	C	850.668	15.904	turquoise	turquoise	turquoise	blue
PC(35:6)	PC	M+H	C43 H75 O8 N1 P1	38.5714	96.1881	C	764.52	12.4171	turquoise	turquoise	turquoise	blue
SM(d39:1)	SM	M+H	C44 H90 O6 N2 P1	39.5784	98.9459	C	773.654	15.9907	turquoise	turquoise	turquoise	turquoise
SM(d42:1)	SM	M+H	C47 H96 O6 N2 P1	49.4538	100	C	815.699	17.679	turquoise	turquoise	turquoise	turquoise
SM(d42:4)	SM	M+H	C47 H90 O6 N2 P1	39.1404	98.7295	C	809.651	14.3832	turquoise	blue	turquoise	turquoise
SM(d43:1)	SM	M+H	C48 H98 O6 N2 P1	40	100	C	829.715	18.057	turquoise	turquoise	turquoise	turquoise
SM(d44:2)	SM	M+H	C49 H98 O6 N2 P1	40	100	C	841.715	17.5649	turquoise	turquoise	turquoise	turquoise
TG(54:6)	TG	M+NH4	C57 H102 O6 N1	31.0588	44.2552	A	896.77	20.296	turquoise	blue	blue	turquoise
TG(56:8)	TG	M+NH4	C59 H102 O6 N1	19.3901	38.8263	A	920.77	19.9906	turquoise	blue	blue	turquoise
TG(56:7).1	TG	M+NH4	C59 H104 O6 N1	20.4971	34.0862	A	922.785	20.2267	turquoise	blue	blue	turquoise
TG(56:8).1	TG	M+NH4	C59 H102 O6 N1	22.7256	46.1699	A	920.769	19.7498	turquoise	blue	blue	black
SM(d42:5).1	SM	M+H	C47 H88 O6 N2 P1	16.7244	55.7479	B	807.635	15.4965	turquoise	turquoise	turquoise	turquoise
LPC(24:1)	LPC	M+H	C32 H65 O7 N1 P1	22.8287	56.9295	B	606.449	8.77765	turquoise	turquoise	turquoise	turquoise
PC(24:5e)	PC	M+H	C32 H57 O7 N1 P1	36.9321	92.1001	C	598.387	3.62708	turquoise	turquoise	yellow	brown
PC(31:3)	PC	M+H	C39 H73 O8 N1 P1	38.0813	93.5657	C	714.505	11.8452	turquoise	turquoise	brown	blue
PC(37:5)	PC	M+H	C45 H81 O8 N1 P1	39.1315	75.8362	B	794.569	14.7875	turquoise	turquoise	blue	NA
PC(39:2)	PC	M+H	C47 H91 O8 N1 P1	39.6125	98.7842	C	828.646	16.1619	turquoise	green	brown	turquoise
PC(40:2)	PC	M+H	C48 H93 O8 N1 P1	40.1	100	C	842.662	16.6822	turquoise	turquoise	magenta	turquoise
PC(34:2e)	PC	M+H	C42 H83 O7 N1 P1	39.744	99.1122	C	744.589	13.6482	turquoise	yellow	magenta	blue
PC(36:4e)	PC	M+H	C44 H83 O7 N1 P1	39.7445	99.1135	C	768.59	13.5285	turquoise	yellow	black	blue
PC(39:0e)	PC	M+H	C47 H97 O7 N1 P1	10.538	67.3195	C	818.703	17.963	turquoise	turquoise	brown	blue
PC(34:3)	PC	M+H	C42 H79 O8 N1 P1	40.1	100	C	756.553	11.7574	turquoise	yellow	red	blue
PC(36:5)	PC	M+H	C44 H79 O8 N1 P1	39.6515	98.9378	C	780.552	11.5784	turquoise	yellow	red	yellow
PC(33:2e)	PC	M+H	C41 H81 O7 N1 P1	39.7468	99.1191	C	730.573	12.9821	turquoise	yellow	red	NA
PC(41:2)	PC	M+H	C49 H95 O8 N1 P1	39.7195	99.051	C	856.679	17.2658	turquoise	magenta	red	yellow
PC(37:5).1	PC	M+H	C45 H81 O8 N1 P1	39.7131	99.0351	C	794.568	12.0469	turquoise	magenta	red	yellow
PC(34:0)	PC	M+H	C42 H85 O8 N1 P1	39.5736	98.8606	C	762.6	15.2142	turquoise	green	pink	blue
PC(42:2)	PC	M+H	C50 H97 O8 N1 P1	40.1	100	C	870.693	17.6975	turquoise	turquoise	green	turquoise
PC(36:1e)	PC	M+H	C44 H89 O7 N1 P1	40.1	100	C	774.637	16.13	turquoise	yellow	turquoise	blue
PC(36:2e)	PC	M+H	C44 H87 O7 N1 P1	40.1	100	C	772.621	15.0543	turquoise	turquoise	blue	blue
PC(38:5)	PC	M+H	C46 H83 O8 N1 P1	40.1	100	C	808.584	12.6901	turquoise	yellow	pink	blue
PC(36:3e)	PC	M+H	C44 H85 O7 N1 P1	39.7131	99.0353	C	770.604	13.7896	turquoise	turquoise	brown	brown
PC(42:4e)	PC	M+H	C50 H95 O7 N1 P1	40.1	100	C	852.683	16.3011	turquoise	green	turquoise	turquoise
PC(36:3e).1	PC	M+H	C44 H85 O7 N1 P1	48.5121	97.798	B	770.606	15.0522	turquoise	yellow	black	blue
PC(37:3e)	PC	M+H	C45 H87 O7 N1 P1	12.8267	62.1703	C	784.623	17.5261	turquoise	turquoise	brown	yellow
PC(38:8)	PC	M+H	C46 H77 O8 N1 P1	37.2149	94.5945	C	802.535	10.8141	turquoise	turquoise	brown	yellow
PC(37:2)	PC	M+H	C45 H87 O8 N1 P1	49.4306	99.1071	B	800.616	14.8747	turquoise	yellow	green	blue
PC(36:0e)	PC	M+H	C44 H91 O7 N1 P1	17.7422	53.8825	C	776.652	17.234	turquoise	turquoise	brown	blue
PC(38:2e)	PC	M+H	C46 H91 O7 N1 P1	40.1	100	C	800.654	16.2626	turquoise	turquoise	turquoise	blue
PC(40:4e)	PC	M+H	C48 H91 O7 N1 P1	40.1	100	C	824.652	15.7095	turquoise	turquoise	turquoise	blue
PC(40:5e).1	PC	M+H	C48 H89 O7 N1 P1	39.6831	98.9603	C	822.636	14.74	turquoise	turquoise	black	brown
PE(36:5)	PE	M+H	C41 H73 O8 N1 P1	13.7081	45.7781	B	738.506	11.8806	turquoise	turquoise	brown	yellow
PE(34:3)	PE	M+H	C39 H73 O8 N1 P1	14.4261	53.6368	C	714.505	12.0921	turquoise	turquoise	brown	yellow
PE(34:3e)	PE	M+H	C39 H75 O7 N1 P1	12.4888	57.552	C	700.526	13.85	turquoise	green	brown	turquoise
PE(36:1p)	PE	M+H	C41 H81 O7 N1 P1	15.0362	69.612	B	730.574	16.2422	turquoise	green	brown	turquoise
PE(36:2p)	PE	M+H	C41 H79 O7 N1 P1	20.2753	69.7953	B	728.558	15.1809	turquoise	green	turquoise	turquoise
PE(36:3e)	PE	M+H	C41 H79 O7 N1 P1	6.00754	55.115	C	728.558	15.4148	turquoise	green	turquoise	turquoise
PE(38:2p)	PE	M+H	C43 H83 O7 N1 P1	14.2092	66.0894	B	756.59	16.4513	turquoise	green	turquoise	turquoise
SM(d32:1)	SM	M+H	C37 H76 O6 N2 P1	40	100	C	675.544	10.825	turquoise	turquoise	brown	yellow
SM(t34:0).1	SM	M+H	C39 H82 O7 N2 P1	39.0033	97.9672	C	721.585	11.6368	turquoise	turquoise	brown	yellow
SM(t36:2).1	SM	M+H	C41 H82 O7 N2 P1	27.7198	92.3994	C	745.587	13.5508	turquoise	green	blue	black
TG(57:1)	TG	M+NH4	C60 H118 O6 N1	34.2477	68.5769	A	948.894	22.114	turquoise	yellow	blue	turquoise
TG(50:1).2	TG	M+NH4	C53 H106 O5 N1	12.8619	49.0614	B	836.806	21.5115	turquoise	turquoise	blue	turquoise
TG(45:7)	TG	M+NH4	C48 H84 O5 N1	5.19871	25.6483	C	754.634	18.1373	turquoise	turquoise	brown	turquoise
TG(56:0)	TG	M+NH4	C59 H118 O6 N1	33.2657	47.524	A	936.895	22.2889	turquoise	yellow	blue	NA
TG(56:3)	TG	M+NH4	C59 H112 O6 N1	37.8197	47.3487	A	930.847	21.5049	turquoise	blue	blue	turquoise
TG(58:6)	TG	M+NH4	C61 H110 O6 N1	26.9298	56.7035	A	952.83	20.8992	turquoise	blue	blue	turquoise
TG(58:3)	TG	M+NH4	C61 H116 O6 N1	40.8053	67.9686	A	958.879	21.6344	turquoise	yellow	blue	turquoise
TG(54:7).2	TG	M+NH4	C57 H100 O6 N1	32.7646	64.7256	A	894.752	19.5211	turquoise	yellow	blue	turquoise
TG(56:2)	TG	M+NH4	C59 H114 O6 N1	55.124	75.9712	A	932.863	21.6478	turquoise	yellow	blue	turquoise
TG(60:2)	TG	M+NH4	C63 H122 O6 N1	12.6588	61.7683	C	988.924	22.2592	turquoise	green	blue	turquoise
TG(58:2)	TG	M+NH4	C61 H118 O6 N1	11.8083	57.6182	C	960.893	21.9578	turquoise	yellow	turquoise	turquoise
TG(40:4).1	TG	M+NH4	C43 H78 O6 N1	10.5681	52.5488	C	704.584	5.3964	turquoise	turquoise	turquoise	turquoise
TG(54:5).2	TG	M+NH4	C57 H104 O6 N1	48.3333	62.1967	A	898.784	20.5872	turquoise	red	blue	turquoise
PC(40:7)	PC	M+H	C48 H83 O8 N1 P1	40.1	100	C	832.583	12.2253	turquoise	pink	red	yellow
PC(40:8)	PC	M+H	C48 H81 O8 N1 P1	39.7392	99.1001	C	830.568	10.9472	turquoise	magenta	red	yellow
TG(40:4)	TG	M+NH4	C43 H78 O6 N1	10.8763	36.9638	B	704.584	5.44315	turquoise	turquoise	turquoise	turquoise
PC(34:4).1	PC	M+H	C42 H77 O8 N1 P1	40.1	100	C	754.537	11.0162	turquoise	magenta	red	yellow
PC(40:5)	PC	M+H	C48 H87 O8 N1 P1	40.1	100	C	836.615	13.9353	turquoise	pink	turquoise	brown
PC(20:4)	PC	M+H	C28 H49 O8 N1 P1	21.2668	61.1008	C	558.317	1.27652	turquoise	red	blue	turquoise
TG(54:3)	TG	M+NH4	C57 H108 O6 N1	43.4615	62.0117	A	902.815	21.138	turquoise	blue	blue	turquoise
TG(54:2).1	TG	M+NH4	C57 H110 O6 N1	71.2295	78.8641	A	904.832	21.3771	turquoise	yellow	blue	turquoise
TG(37:4)	TG	M+NH4	C40 H72 O6 N1	14.0483	33.8677	B	662.536	13.4621	turquoise	turquoise	brown	blue
PC(19:1)	PC	M+H	C27 H53 O8 N1 P1	32.152	80.1796	C	550.35	3.54361	turquoise	turquoise	black	green
PC(19:2)	PC	M+H	C27 H51 O8 N1 P1	40.1	100	C	548.334	2.56548	turquoise	turquoise	black	green
PC(31:0)	PC	M+H	C39 H79 O8 N1 P1	39.6439	100	C	720.553	13.1244	turquoise	magenta	yellow	blue
PC(34:1e)	PC	M+H	C42 H85 O7 N1 P1	40.1	100	C	746.605	14.8569	turquoise	blue	black	brown
PC(38:6e)	PC	M+H	C46 H83 O7 N1 P1	39.6338	98.8374	C	792.589	13.1156	turquoise	turquoise	blue	brown
PC(34:3e)	PC	M+H	C42 H81 O7 N1 P1	39.8149	100	C	742.574	13.3884	turquoise	turquoise	turquoise	blue
PC(36:5e)	PC	M+H	C44 H81 O7 N1 P1	39.6218	98.8075	C	766.575	13.2835	turquoise	yellow	turquoise	blue
PC(38:6e).1	PC	M+H	C46 H83 O7 N1 P1	7.13098	34.4919	B	792.588	14.8503	turquoise	yellow	black	turquoise
PC(38:7e)	PC	M+H	C46 H81 O7 N1 P1	39.6475	98.8913	C	790.574	12.6458	turquoise	turquoise	turquoise	blue
PC(35:2)	PC	M+H	C43 H83 O8 N1 P1	39.6452	99.0942	C	772.584	13.2613	turquoise	pink	yellow	brown
PC(38:4)	PC	M+H	C46 H85 O8 N1 P1	39.6892	100	C	810.599	14.0829	turquoise	yellow	yellow	brown
PC(34:0e)	PC	M+H	C42 H87 O7 N1 P1	40.1	100	C	748.621	16.0683	turquoise	turquoise	black	brown
PC(38:5e)	PC	M+H	C46 H85 O7 N1 P1	39.6141	98.887	C	794.605	13.4084	turquoise	yellow	turquoise	blue
PC(40:7e)	PC	M+H	C48 H85 O7 N1 P1	39.6435	98.8617	C	818.605	12.9513	turquoise	turquoise	yellow	brown
PC(42:3e)	PC	M+H	C50 H97 O7 N1 P1	26.6886	89.9329	C	854.697	17.3928	turquoise	turquoise	turquoise	turquoise
PC(38:3e).1	PC	M+H	C46 H89 O7 N1 P1	39.7332	99.0852	C	798.636	15.388	turquoise	turquoise	pink	brown
PC(44:5e)	PC	M+H	C52 H97 O7 N1 P1	40.1	100	C	878.698	17.0413	turquoise	turquoise	turquoise	turquoise
PC(44:6e)	PC	M+H	C52 H95 O7 N1 P1	40.1	100	C	876.683	16.0404	turquoise	turquoise	turquoise	turquoise
PC(39:4)	PC	M+H	C47 H87 O8 N1 P1	24.6649	84.0827	B	824.614	14.6243	turquoise	turquoise	pink	blue
PE(38:4p)	PE	M+H	C43 H79 O7 N1 P1	13.7956	52.9563	B	752.557	14.5461	turquoise	green	NA	turquoise
SM(d40:2)	SM	M+H	C45 H90 O6 N2 P1	40	100	C	785.652	15.4134	turquoise	turquoise	turquoise	turquoise
SM(d41:3)	SM	M+H	C46 H90 O6 N2 P1	39.4795	100	C	797.653	14.6375	turquoise	turquoise	turquoise	turquoise
SM(d42:2)	SM	M+H	C47 H94 O6 N2 P1	49.2968	100	C	813.683	16.5911	turquoise	turquoise	turquoise	turquoise
SM(d32:2)	SM	M+H	C37 H74 O6 N2 P1	39.0485	97.9316	C	673.527	9.40986	turquoise	turquoise	turquoise	turquoise
SM(d38:1)	SM	M+H	C43 H88 O6 N2 P1	39.6166	99.0416	C	759.636	15.3147	turquoise	blue	yellow	turquoise
SM(d44:6)	SM	M+H	C49 H90 O6 N2 P1	29.8744	83.2026	C	833.65	15.3185	turquoise	turquoise	turquoise	blue
TG(60:13)	TG	M+NH4	C63 H100 O6 N1	8.35644	29.5434	C	966.752	18.6985	turquoise	turquoise	turquoise	turquoise
PC(33:3)	PC	M+H	C41 H77 O8 N1 P1	37.083	98.5843	C	742.537	13.3709	turquoise	yellow	yellow	turquoise
PC(32:1e)	PC	M+H	C40 H81 O7 N1 P1	40.1	100	C	718.575	14.4165	turquoise	brown	blue	NA
PC(36:4)	PC	M+H	C44 H81 O8 N1 P1	39.6592	99.0808	C	782.568	12.4917	turquoise	turquoise	pink	brown
PC(35:3)	PC	M+H	C43 H81 O8 N1 P1	39.7235	100	C	770.569	12.3445	turquoise	turquoise	red	yellow
PC(40:6)	PC	M+H	C48 H85 O8 N1 P1	39.6397	98.9946	C	834.599	13.487	turquoise	NA	pink	blue
PC(36:2e).1	PC	M+H	C44 H87 O7 N1 P1	35.2716	88.698	B	772.625	15.8283	turquoise	turquoise	turquoise	blue
PC(42:8e)	PC	M+H	C50 H87 O7 N1 P1	39.5113	98.5319	C	844.622	13.1048	turquoise	turquoise	turquoise	blue
TG(52:2)	TG	M+NH4	C55 H108 O5 N1	7.22555	35.1458	C	862.822	21.5156	turquoise	turquoise	turquoise	turquoise
TG(51:4).1	TG	M+NH4	C54 H100 O6 N1	58.2694	72.2932	A	858.753	19.9227	turquoise	blue	blue	turquoise
TG(52:4).1	TG	M+NH4	C55 H102 O6 N1	66.2981	73.2446	A	872.769	20.2085	turquoise	blue	blue	turquoise
TG(54:5).1	TG	M+NH4	C57 H104 O6 N1	45.4886	58.1879	A	898.784	20.3831	turquoise	yellow	blue	turquoise
TG(44:6)	TG	M+NH4	C47 H84 O5 N1	9.46429	35.2504	C	742.637	7.49178	turquoise	turquoise	brown	turquoise
TG(56:4)	TG	M+NH4	C59 H110 O6 N1	47.1116	58.8376	A	928.831	21.0788	turquoise	blue	blue	turquoise
TG(53:5)	TG	M+NH4	C56 H102 O6 N1	17.414	48.4489	B	884.769	20.148	turquoise	blue	blue	turquoise
TG(56:7).2	TG	M+NH4	C59 H104 O6 N1	27.7967	43.2093	A	922.784	20.1957	turquoise	blue	turquoise	turquoise
TG(54:6).3	TG	M+NH4	C57 H102 O6 N1	64.8949	71.6943	A	896.769	19.7547	turquoise	yellow	blue	turquoise
TG(52:1).2	TG	M+NH4	C55 H110 O5 N1	17.6211	44.3683	B	864.836	21.8379	turquoise	turquoise	blue	turquoise
PC(38:1)	PC	M+H	C46 H91 O8 N1 P1	39.726	100	C	816.646	16.408	turquoise	turquoise	brown	blue
PC(36:1)	PC	M+H	C44 H87 O8 N1 P1	40.1	100	C	788.615	15.3901	turquoise	turquoise	pink	brown
PC(34:5)	PC	M+H	C42 H75 O8 N1 P1	17.8527	91.2897	C	752.521	10.112	turquoise	turquoise	NA	blue
PC(37:3)	PC	M+H	C45 H85 O8 N1 P1	39.7028	100	C	798.6	13.7763	turquoise	black	yellow	blue
PE(36:4p)	PE	M+H	C41 H75 O7 N1 P1	9.96927	40.3843	B	724.526	13.5233	turquoise	green	green	turquoise
PE(40:4p)	PE	M+H	C45 H83 O7 N1 P1	9.80556	46.0355	B	780.591	15.8649	turquoise	green	turquoise	turquoise
PE(40:4p).1	PE	M+H	C45 H83 O7 N1 P1	8.61189	40.8146	B	780.59	16.2246	turquoise	green	turquoise	turquoise
SM(d41:1)	SM	M+H	C46 H94 O6 N2 P1	40	100	C	801.684	17.1898	turquoise	turquoise	turquoise	turquoise
TG(53:6)	TG	M+NH4	C56 H100 O6 N1	16.385	68.6352	C	882.753	19.5307	turquoise	blue	blue	turquoise
TG(56:6).1	TG	M+NH4	C59 H106 O6 N1	38.241	54.563	A	924.8	20.5297	turquoise	blue	turquoise	turquoise
TG(52:6).1	TG	M+NH4	C55 H98 O6 N1	41.149	61.3764	A	868.738	19.5126	turquoise	yellow	blue	turquoise
TG(60:12)	TG	M+NH4	C63 H102 O6 N1	20.5135	34.5278	A	968.769	20.9093	turquoise	turquoise	blue	turquoise
TG(56:9).1	TG	M+NH4	C59 H100 O6 N1	32.0727	53.4613	A	918.751	19.1454	turquoise	turquoise	blue	turquoise
TG(58:9)	TG	M+NH4	C61 H104 O6 N1	7.05714	34.275	C	946.788	20.0531	turquoise	blue	blue	turquoise
TG(38:1)	TG	M+NH4	C41 H80 O6 N1	38.8261	55.39	A	682.598	17.7553	turquoise	brown	green	red
TG(24:0)	TG	M+NH4	C27 H54 O6 N1	31.6092	54.3544	A	488.394	8.66935	turquoise	magenta	turquoise	red
TG(52:4)	TG	M+NH4	C55 H102 O6 N1	53.9864	67.1771	A	872.769	20.4059	turquoise	blue	blue	turquoise
SM(t42:0)	SM	M+H	C47 H98 O7 N2 P1	12.5975	35.9917	C	833.711	17.1519	turquoise	turquoise	turquoise	turquoise
SM(t40:7)	SM	M+H	C45 H80 O7 N2 P1	38.7605	97.27	C	791.569	13.24	turquoise	turquoise	turquoise	black
TG(58:7)	TG	M+NH4	C61 H108 O6 N1	23.0864	39.3178	A	950.816	20.4808	turquoise	blue	blue	turquoise
TG(54:3).1	TG	M+NH4	C57 H108 O6 N1	70.8988	78.5835	A	902.816	20.9357	turquoise	yellow	blue	turquoise
PC(38:8e)	PC	M+H	C46 H79 O7 N1 P1	24.9548	63.9829	C	788.556	13.0975	turquoise	yellow	NA	NA
PC(40:6e)	PC	M+H	C48 H87 O7 N1 P1	39.6413	98.856	C	820.621	13.6308	turquoise	blue	turquoise	NA
PC(36:0)	PC	M+H	C44 H89 O8 N1 P1	39.5479	100	C	790.631	16.4458	turquoise	turquoise	pink	blue
PC(37:5e)	PC	M+H	C45 H83 O7 N1 P1	39.2534	97.8887	C	780.59	13.8465	turquoise	blue	turquoise	blue
PC(20:3)	PC	M+H	C28 H51 O8 N1 P1	37.9876	94.7322	C	560.334	1.43591	turquoise	brown	blue	turquoise
TG(54:0)	TG	M+NH4	C57 H114 O6 N1	20.3712	68.12	B	908.861	21.9776	turquoise	turquoise	turquoise	turquoise
SM(t34:1).1	SM	M+H	C39 H80 O7 N2 P1	39.5912	98.978	C	719.571	11.9021	turquoise	turquoise	brown	yellow
PC(35:3e)	PC	M+H	C43 H83 O7 N1 P1	39.6846	98.964	C	756.592	14.1404	turquoise	black	pink	blue
PE(38:4p).1	PE	M+H	C43 H79 O7 N1 P1	11.8834	42.8389	B	752.558	14.8804	turquoise	green	yellow	blue
PE(36:2)	PE	M+H	C41 H79 O8 N1 P1	14.1317	54.6703	A	744.551	14.5364	turquoise	blue	turquoise	blue
PC(38:3)	PC	M+H	C46 H87 O8 N1 P1	39.7461	100	C	812.615	14.7479	turquoise	black	yellow	blue
PC(42:8)	PC	M+H	C50 H85 O8 N1 P1	40.1	100	C	858.599	12.4064	turquoise	black	yellow	brown
PE(36:4e)	PE	M+H	C41 H77 O7 N1 P1	12.2371	57.8166	C	726.542	13.9503	turquoise	green	brown	yellow
TG(50:4).1	TG	M+NH4	C53 H98 O6 N1	43.3455	61.4936	A	844.738	19.8443	turquoise	blue	blue	turquoise
TG(55:4)	TG	M+NH4	C58 H108 O6 N1	40.6852	72.5705	A	914.816	20.8399	turquoise	blue	blue	turquoise
SM(d35:2)	SM	M+H	C40 H80 O6 N2 P1	40.1	100	C	715.574	11.8108	turquoise	turquoise	brown	yellow
SM(d34:1)	SM	M+H	C39 H80 O6 N2 P1	39.5559	98.8899	C	703.574	12.4187	turquoise	turquoise	blue	turquoise
PE(38:3p)	PE	M+H	C43 H81 O7 N1 P1	7.4784	35.4426	B	754.573	15.1408	turquoise	green	brown	turquoise
PC(37:4e)	PC	M+H	C45 H85 O7 N1 P1	36.2504	90.4	C	782.606	14.1608	turquoise	pink	yellow	brown
PC(18:1)	PC	M+H	C26 H51 O8 N1 P1	39.4833	93.9148	C	536.335	1.25342	turquoise	NA	red	turquoise
TG(52:6)	TG	M+NH4	C55 H98 O6 N1	61.9501	72.4943	A	868.738	19.2672	turquoise	yellow	blue	turquoise
SM(d43:3)	SM	M+H	C48 H94 O6 N2 P1	39.4588	98.6471	C	825.684	15.9852	turquoise	turquoise	turquoise	turquoise
PE(34:1p)	PE	M+H	C39 H77 O7 N1 P1	11.4522	53.5149	B	702.543	14.9991	turquoise	green	turquoise	NA
TG(47:1)	TG	M+NH4	C50 H98 O6 N1	33.4796	56.5359	A	808.74	20.3329	turquoise	brown	magenta	green
TG(52:0)	TG	M+NH4	C55 H110 O6 N1	38.241	64.0096	A	880.83	21.6648	turquoise	yellow	magenta	turquoise
PE(40:7p)	PE	M+H	C45 H77 O7 N1 P1	7.48912	28.6111	B	774.543	13.1388	turquoise	blue	turquoise	turquoise
TG(56:5)	TG	M+NH4	C59 H108 O6 N1	47.5588	59.3235	A	926.815	20.7656	turquoise	red	NA	turquoise
PC(42:7e)	PC	M+H	C50 H89 O7 N1 P1	39.7003	99.0032	C	846.637	14.5005	turquoise	turquoise	turquoise	blue
TG(54:2)	TG	M+NH4	C57 H110 O6 N1	53.3539	66.5521	A	904.831	21.5052	turquoise	blue	blue	turquoise
TG(52:5).1	TG	M+NH4	C55 H100 O6 N1	26.1274	43.763	A	870.753	19.9436	turquoise	blue	blue	turquoise
TG(56:1)	TG	M+NH4	C59 H116 O6 N1	30.5478	57.9485	A	934.879	21.9827	turquoise	green	blue	turquoise
PE(40:6p)	PE	M+H	C45 H79 O7 N1 P1	8.2282	30.5216	B	776.558	14.4621	turquoise	green	NA	turquoise
TG(55:3)	TG	M+NH4	C58 H110 O6 N1	13.8708	45.94	B	916.832	21.2071	turquoise	blue	blue	turquoise
TG(38:2)	TG	M+NH4	C41 H78 O6 N1	38.9882	48.5535	A	680.582	16.8516	turquoise	brown	green	red
SM(d39:4)	SM	M+H	C44 H84 O6 N2 P1	14.1137	70.2176	C	767.61	14.9589	turquoise	turquoise	turquoise	turquoise
SM(t42:6)	SM	M+H	C47 H86 O7 N2 P1	39.4692	98.9441	C	821.619	14.2503	turquoise	turquoise	turquoise	turquoise
TG(58:8)	TG	M+NH4	C61 H106 O6 N1	9.77453	47.253	C	948.801	20.2672	turquoise	blue	blue	black
TG(54:1).1	TG	M+NH4	C57 H112 O6 N1	70.2892	77.908	A	906.847	21.6368	turquoise	blue	magenta	turquoise
TG(53:4).1	TG	M+NH4	C56 H104 O6 N1	67.2553	76.5683	A	886.784	20.3551	turquoise	blue	blue	turquoise
TG(49:2)	TG	M+NH4	C52 H100 O6 N1	16.2153	32.6599	A	834.754	20.4244	turquoise	NA	red	turquoise
SM(d42:6)	SM	M+H	C47 H86 O6 N2 P1	17.0289	42.4662	B	805.623	13.9205	turquoise	turquoise	turquoise	turquoise
SM(d42:5)	SM	M+H	C47 H88 O6 N2 P1	38.9939	97.4847	C	807.636	13.4152	turquoise	turquoise	turquoise	turquoise
TG(39:0)	TG	M+NH4	C42 H84 O6 N1	11.086	36.6	B	698.629	17.0559	turquoise	magenta	yellow	blue
TG(54:8)	TG	M+NH4	C57 H98 O6 N1	32.0417	63.5415	A	892.736	19.1027	turquoise	yellow	blue	turquoise
TG(56:1).1	TG	M+NH4	C59 H116 O6 N1	8.24416	40.2272	C	934.879	22.0557	turquoise	yellow	blue	turquoise
ChE(16:0)	ChE	M+NH4	C43 H80 O2 N1	15.7312	68.6315	B	642.618	21.1669	turquoise	green	blue	black
LPC(22:4)	LPC	M+H	C30 H55 O7 N1 P1	36.7374	91.3867	B	572.371	3.29751	turquoise	NA	brown	green
LPC(26:0)	LPC	M+H	C34 H71 O7 N1 P1	56.5875	94.1555	B	636.496	12.0001	turquoise	brown	brown	yellow
PC(21:4)	PC	M+H	C29 H51 O8 N1 P1	38.1607	95.7228	C	572.334	2.41852	turquoise	turquoise	black	green
PC(33:0e)	PC	M+H	C41 H85 O7 N1 P1	34.5226	86.0913	C	734.605	15.4115	turquoise	turquoise	pink	brown
PC(30:1e)	PC	M+H	C38 H77 O7 N1 P1	39.2628	98.4202	C	690.543	13.1123	turquoise	green	NA	brown
PC(31:1)	PC	M+H	C39 H77 O8 N1 P1	39.1252	98.8139	C	718.536	11.8492	turquoise	magenta	red	blue
PC(36:2)	PC	M+H	C44 H85 O8 N1 P1	39.727	100	C	786.599	14.2673	turquoise	pink	yellow	brown
PC(38:4e)	PC	M+H	C46 H87 O7 N1 P1	39.7032	99.0104	C	796.621	14.7437	turquoise	turquoise	brown	blue
PC(36:3)	PC	M+H	C44 H83 O8 N1 P1	41.0179	100	C	784.584	13.2012	turquoise	black	yellow	brown
TG(36:2)	TG	M+NH4	C39 H76 O5 N1	18.9041	62.7747	C	638.572	16.3346	turquoise	turquoise	turquoise	blue
TG(51:4)	TG	M+NH4	C54 H100 O6 N1	38.2292	63.6409	A	858.753	20.1318	turquoise	yellow	blue	turquoise
LPC(22:3)	LPC	M+H	C30 H57 O7 N1 P1	9.11478	45.8421	B	574.384	7.02243	red	NA	pink	brown
PC(33:2)	PC	M+H	C41 H79 O8 N1 P1	46.3124	100	C	744.553	12.0865	red	pink	red	yellow
TG(36:0)	TG	M+NH4	C39 H78 O6 N1	23.3603	39.8385	A	656.583	17.3945	red	NA	green	red
TG(40:1)	TG	M+NH4	C43 H84 O6 N1	25.8982	43.4918	A	710.629	18.6479	red	brown	green	red
LPC(22:5)	LPC	M+H	C30 H53 O7 N1 P1	39.4104	98.2803	B	570.355	2.6598	red	brown	black	green
PC(31:0e)	PC	M+H	C39 H81 O7 N1 P1	38.0196	94.8118	C	706.574	14.0678	red	NA	yellow	brown
SM(d35:4)	SM	M+H	C40 H76 O6 N2 P1	8.28125	41.4062	C	711.541	11.6429	red	turquoise	brown	yellow
SM(d34:4)	SM	M+H	C39 H74 O6 N2 P1	10.3847	51.9236	C	697.525	10.8345	red	turquoise	brown	yellow
TG(52:3)	TG	M+NH4	C55 H104 O6 N1	69.8744	77.1956	A	874.784	20.6499	red	red	blue	NA
ChE(18:0)	ChE	M+NH4	C45 H84 O2 N1	15.1372	68.3617	B	670.65	21.5974	red	black	green	black
LPC(18:2e)	LPC	M+H	C26 H53 O6 N1 P1	36.5378	91.1167	B	506.36	3.90448	red	blue	magenta	turquoise
LPC(20:0e)	LPC	M+H	C28 H61 O6 N1 P1	36.68	91.4712	B	538.423	7.90014	red	brown	NA	green
PE(20:4e)	PE	M+H	C25 H45 O7 N1 P1	5.50687	26.3487	C	502.292	2.40367	red	green	black	NA
PE(38:6p)	PE	M+H	C43 H75 O7 N1 P1	10.0041	36.4946	B	748.527	13.0882	NA	green	black	turquoise
PG(33:0)	PG	M-H	C39 H76 O10 N0 P1	8.68271	86.8271	C	735.522	5.37864	NA	turquoise	turquoise	blue
TG(52:3).1	TG	M+NH4	C55 H104 O6 N1	53.2816	63.2422	A	874.784	21.5338	NA	turquoise	turquoise	turquoise
PC(18:2)	PC	M+H	C26 H49 O8 N1 P1	37.7863	94.2301	C	534.318	1.29136	NA	red	black	green
TG(40:1).1	TG	M+NH4	C43 H84 O6 N1	26.6821	53.8466	A	710.629	18.3218	NA	turquoise	black	blue
TG(36:3)	TG	M+NH4	C39 H74 O5 N1	14.3445	47.6337	C	636.554	15.3504	NA	green	black	turquoise
TG(53:3)	TG	M+NH4	C56 H106 O6 N1	56.7238	71.2035	A	888.8	20.767	NA	red	magenta	turquoise
TG(52:5)	TG	M+NH4	C55 H100 O6 N1	47.9175	68.3695	A	870.752	19.7735	NA	red	blue	turquoise
TG(54:4)	TG	M+NH4	C57 H106 O6 N1	28.8997	58.0235	A	900.8	20.7802	NA	blue	blue	turquoise
TG(59:2)	TG	M+NH4	C62 H120 O6 N1	19.1471	47.7278	B	974.91	22.0839	NA	yellow	blue	turquoise
TG(54:5).3	TG	M+NH4	C57 H104 O6 N1	66.6907	73.6783	A	898.784	20.2104	NA	yellow	blue	turquoise
ChE(18:2)	ChE	M+NH4	C45 H80 O2 N1	16.4258	68.8793	B	666.618	20.6394	NA	turquoise	turquoise	black
PC(31:2)	PC	M+H	C39 H75 O8 N1 P1	35.6053	90.3237	C	716.521	13.3448	NA	yellow	yellow	blue
PE(38:5p)	PE	M+H	C43 H77 O7 N1 P1	12.7201	46.4432	B	750.541	13.5721	NA	turquoise	black	NA
TG(58:4)	TG	M+NH4	C61 H114 O6 N1	13.4811	64.2788	C	956.862	21.331	green	green	blue	turquoise
TG(39:1)	TG	M+NH4	C42 H82 O6 N1	21.666	72.6835	B	696.614	16.8743	green	blue	green	red
TG(34:1)	TG	M+NH4	C37 H72 O6 N1	15.6619	39.6131	B	626.536	15.4532	green	brown	green	red
SM(d41:6)	SM	M+H	C46 H84 O6 N2 P1	16.7736	55.7261	C	791.608	14.2413	green	red	turquoise	yellow
PG(36:1)	PG	M-H	C42 H80 O10 N0 P1	21.6401	72.1336	B	775.551	14.3381	green	green	turquoise	turquoise
PG(36:2)	PG	M-H	C42 H78 O10 N0 P1	49.577	82.6284	B	773.535	13.3242	green	turquoise	turquoise	turquoise
TG(44:4)	TG	M+NH4	C47 H86 O6 N1	11.1172	55.5437	C	760.647	7.5442	green	turquoise	brown	blue
TG(54:8).1	TG	M+NH4	C57 H98 O6 N1	51.4565	68.8068	A	892.736	18.8619	green	blue	blue	turquoise
PC(32:0)	PC	M+H	C40 H81 O8 N1 P1	39.6854	98.9661	C	734.568	13.9277	green	pink	yellow	brown
PC(34:1)	PC	M+H	C42 H83 O8 N1 P1	39.7433	100	C	760.584	14.0508	green	pink	yellow	brown
PE(20:3e)	PE	M+H	C25 H47 O7 N1 P1	8.04641	39.6375	C	504.308	3.04247	green	yellow	turquoise	brown
PG(34:1)	PG	M-H	C40 H76 O10 N0 P1	20.9622	52.4056	B	747.517	13.0047	green	green	blue	turquoise
SM(d36:1)	SM	M+H	C41 H84 O6 N2 P1	40	100	C	731.606	14.0393	green	red	magenta	yellow
SM(d42:7)	SM	M+H	C47 H84 O6 N2 P1	30	100	C	803.605	12.8207	green	green	turquoise	turquoise
TG(58:1)	TG	M+NH4	C61 H120 O6 N1	12.9922	32.6734	A	962.91	22.2593	green	yellow	blue	turquoise
TG(48:0)	TG	M+NH4	C51 H102 O6 N1	9.02038	69.9121	A	824.768	20.9166	brown	red	magenta	turquoise
TG(47:1).1	TG	M+NH4	C50 H98 O6 N1	23.7718	39.8554	A	808.738	20.3983	brown	brown	green	NA
TG(50:2).1	TG	M+NH4	C53 H102 O6 N1	67.7092	77.9608	A	848.769	20.5717	brown	red	blue	turquoise
TG(50:0)	TG	M+NH4	C53 H106 O6 N1	26.7616	67.3014	A	852.799	21.2628	brown	red	magenta	turquoise
TG(51:0)	TG	M+NH4	C54 H108 O6 N1	61.2307	76.8964	A	866.816	21.5105	brown	red	magenta	turquoise
TG(48:1)	TG	M+NH4	C51 H100 O6 N1	22.3364	56.0833	B	822.755	20.5868	brown	pink	green	green
LPC(20:0)	LPC	M+H	C28 H59 O7 N1 P1	55.1475	93.5204	B	552.402	6.97904	brown	brown	pink	yellow
TG(40:0)	TG	M+NH4	C43 H86 O6 N1	37.2303	47.1307	A	712.645	18.9725	brown	brown	green	red
TG(40:0).1	TG	M+NH4	C43 H86 O6 N1	39.2892	60.8024	A	712.645	19.2038	brown	brown	green	red
TG(36:0).1	TG	M+NH4	C39 H78 O6 N1	38.0978	51.1046	A	656.583	17.7796	brown	brown	green	red
TG(38:0).1	TG	M+NH4	C41 H82 O6 N1	22.4039	49.916	A	684.614	18.6612	brown	brown	green	red
TG(53:5).1	TG	M+NH4	C56 H102 O6 N1	65.8175	72.8721	A	884.769	19.9397	brown	red	blue	turquoise
TG(53:2).1	TG	M+NH4	C56 H108 O6 N1	36.2118	51.3552	A	890.816	21.257	brown	pink	green	NA
TG(50:1)	TG	M+NH4	C53 H104 O6 N1	23.9726	59.9962	A	850.784	20.9097	brown	red	blue	turquoise
TG(49:0)	TG	M+NH4	C52 H104 O6 N1	59.0129	69.4137	A	838.785	21.1426	brown	red	magenta	turquoise
TG(51:1)	TG	M+NH4	C54 H106 O6 N1	63.2845	79.1325	A	864.8	21.1581	brown	pink	green	green
TG(53:2)	TG	M+NH4	C56 H108 O6 N1	68.4049	78.2284	A	890.816	21.1198	brown	red	magenta	red
TG(51:1).1	TG	M+NH4	C54 H106 O6 N1	37.5604	70.9207	A	864.8	21.2925	brown	red	magenta	green
TG(53:1)	TG	M+NH4	C56 H110 O6 N1	33.3332	55.6129	A	892.831	21.4228	brown	blue	magenta	turquoise
TG(51:2).1	TG	M+NH4	C54 H104 O6 N1	21.0473	69.0487	B	862.784	20.7197	brown	red	NA	turquoise
TG(49:3)	TG	M+NH4	C52 H98 O6 N1	15.7512	52.3344	B	832.738	19.9885	brown	blue	magenta	turquoise
TG(46:0)	TG	M+NH4	C49 H98 O6 N1	55.7605	70.2402	A	796.738	20.6124	brown	brown	green	red
TG(49:3).1	TG	M+NH4	C52 H98 O6 N1	18.6854	61.1144	B	832.736	20.0977	brown	yellow	blue	green
TG(53:4)	TG	M+NH4	C56 H104 O6 N1	37.5831	62.2975	A	886.783	20.5633	brown	red	blue	turquoise
TG(32:0)	TG	M+NH4	C35 H70 O6 N1	26.0081	44.354	A	600.519	15.1859	brown	yellow	green	red
TG(42:0)	TG	M+NH4	C45 H90 O6 N1	23.346	39.7485	A	740.676	19.6002	brown	brown	green	red
TG(48:2).1	TG	M+NH4	C51 H98 O6 N1	59.604	73.2001	A	820.737	20.0965	brown	brown	magenta	turquoise
TG(52:1).1	TG	M+NH4	C55 H108 O6 N1	72.2911	80.0395	A	878.816	21.359	brown	red	magenta	turquoise
TG(52:1)	TG	M+NH4	C55 H108 O6 N1	26.3866	44.3119	A	878.813	21.5756	brown	blue	blue	turquoise
TG(54:1)	TG	M+NH4	C57 H112 O6 N1	15.7313	39.2132	B	906.845	21.8159	brown	red	magenta	turquoise
TG(51:2)	TG	M+NH4	C54 H104 O6 N1	14.7072	48.8655	B	862.785	20.7213	brown	red	blue	turquoise
TG(52:2).1	TG	M+NH4	C55 H106 O6 N1	58.1558	67.8828	A	876.8	21.1167	brown	red	blue	turquoise
ChE(22:5)	ChE	M+NH4	C49 H82 O2 N1	14.6535	69.8959	B	716.633	20.4153	brown	green	blue	black
SM(d40:1)	SM	M+H	C45 H92 O6 N2 P1	39.6483	99.1207	C	787.667	16.6586	brown	blue	turquoise	turquoise
TG(49:1)	TG	M+NH4	C52 H102 O6 N1	10.2999	50.2582	C	836.769	20.8146	brown	red	magenta	turquoise
TG(47:0)	TG	M+NH4	C50 H100 O6 N1	20.7484	52.2227	A	810.753	20.8121	brown	pink	green	red
TG(51:3)	TG	M+NH4	C54 H102 O6 N1	64.8016	72.6114	A	860.769	20.3504	brown	red	blue	turquoise
TG(44:0)	TG	M+NH4	C47 H94 O6 N1	38.8744	49.0297	A	768.707	20.1	brown	brown	green	red
TG(50:1).1	TG	M+NH4	C53 H104 O6 N1	71.2265	78.9468	A	850.785	21.0518	brown	red	blue	turquoise
ChE(22:4)	ChE	M+NH4	C49 H84 O2 N1	13.213	62.0192	B	718.648	20.8185	blue	blue	blue	black
TG(46:3)	TG	M+NH4	C49 H92 O6 N1	25.4925	42.4624	A	790.69	19.195	blue	turquoise	turquoise	blue
ChE(20:5)	ChE	M+NH4	C47 H78 O2 N1	14.6883	66.8768	B	688.602	19.9409	blue	turquoise	turquoise	black
LPC(19:0)	LPC	M+H	C27 H57 O7 N1 P1	55.9057	93.0212	B	538.387	5.89473	blue	brown	red	turquoise
PC(42:5)	PC	M+H	C50 H91 O8 N1 P1	40.1	100	C	864.647	15.0975	blue	turquoise	pink	blue
PE(38:4)	PE	M+H	C43 H79 O8 N1 P1	16.0155	50.0485	A	768.552	14.2655	blue	blue	turquoise	turquoise
SM(d36:2)	SM	M+H	C41 H82 O6 N2 P1	40	100	C	729.59	12.6071	blue	turquoise	turquoise	turquoise
SM(d40:3)	SM	M+H	C45 H88 O6 N2 P1	39.5934	98.9834	C	783.636	14.173	blue	turquoise	turquoise	turquoise
SM(d40:4)	SM	M+H	C45 H86 O6 N2 P1	41.415	98.7506	C	781.62	15.3116	blue	turquoise	turquoise	turquoise
SM(d41:2)	SM	M+H	C46 H92 O6 N2 P1	39.5903	100	C	799.668	16.0259	blue	turquoise	turquoise	turquoise
SM(d43:2)	SM	M+H	C48 H96 O6 N2 P1	40	100	C	827.699	17.0308	blue	turquoise	turquoise	turquoise
SM(t42:1).2	SM	M+H	C47 H96 O7 N2 P1	40	100	C	831.695	15.842	blue	turquoise	turquoise	turquoise
SM(t42:3).1	SM	M+H	C47 H92 O7 N2 P1	39.5597	98.8992	C	827.665	14.9218	blue	turquoise	turquoise	turquoise
TG(54:5)	TG	M+NH4	C57 H104 O6 N1	43.2143	61.6589	A	898.784	20.4605	blue	blue	blue	turquoise
TG(50:6)	TG	M+NH4	C53 H94 O6 N1	14.7846	49.1229	B	840.706	19.0337	blue	blue	turquoise	turquoise
SM(d30:1)	SM	M+H	C35 H72 O6 N2 P1	16.9383	56.4609	C	647.51	9.26113	blue	turquoise	turquoise	turquoise
SM(t42:1).1	SM	M+H	C47 H96 O7 N2 P1	26.5903	66.4757	B	831.694	17.3963	blue	turquoise	turquoise	turquoise
TG(52:9)	TG	M+NH4	C55 H92 O6 N1	10.6849	35.7295	B	862.692	18.0635	blue	turquoise	turquoise	blue
ChE(22:6)	ChE	M+NH4	C49 H80 O2 N1	15.9482	69.2894	B	714.618	20.0885	blue	turquoise	blue	black
PC(32:0e)	PC	M+H	C40 H83 O7 N1 P1	39.712	99.0324	C	720.589	14.7123	blue	turquoise	pink	blue
PE(40:6)	PE	M+H	C45 H79 O8 N1 P1	18.0089	44.4179	A	792.553	14.0446	blue	blue	turquoise	blue
SM(d36:0)	SM	M+H	C41 H86 O6 N2 P1	38.02	95.0499	C	733.621	14.486	blue	blue	red	NA
TG(48:3)	TG	M+NH4	C51 H96 O6 N1	33.0311	47.3926	A	818.723	19.6844	blue	brown	turquoise	blue
TG(50:6).1	TG	M+NH4	C53 H94 O6 N1	46.7043	66.2587	A	840.706	18.8036	blue	blue	turquoise	blue
PC(34:4)	PC	M+H	C42 H77 O8 N1 P1	20.5432	50.2844	B	754.538	13.6553	blue	black	turquoise	blue
PC(36:6)	PC	M+H	C44 H77 O8 N1 P1	6.0642	38.6775	B	778.537	13.1962	blue	black	pink	brown
PC(30:0)	PC	M+H	C38 H77 O8 N1 P1	38.0522	94.8933	C	706.538	12.4037	blue	black	pink	brown
PC(40:4)	PC	M+H	C48 H89 O8 N1 P1	40.1	100	C	838.63	14.8678	blue	yellow	yellow	brown
PC(42:6)	PC	M+H	C50 H89 O8 N1 P1	40.1	100	C	862.63	14.3246	blue	black	pink	brown
PE(38:6)	PE	M+H	C43 H75 O8 N1 P1	14.5551	47.019	A	764.522	12.635	blue	blue	turquoise	blue
PE(38:2)	PE	M+H	C43 H83 O8 N1 P1	11.3689	43.2614	B	772.582	15.7166	blue	red	magenta	NA
TG(46:2)	TG	M+NH4	C49 H94 O6 N1	35.2432	50.9078	A	792.707	19.6377	blue	turquoise	pink	turquoise
TG(48:2)	TG	M+NH4	C51 H98 O6 N1	44.4145	57.4189	A	820.737	20.3182	blue	red	black	green
TG(46:2).1	TG	M+NH4	C49 H94 O6 N1	38.0415	54.5053	A	792.706	19.8786	blue	brown	green	blue
TG(50:5)	TG	M+NH4	C53 H96 O6 N1	37.3177	58.8909	A	842.722	19.2352	blue	blue	turquoise	turquoise
TG(54:7).1	TG	M+NH4	C57 H100 O6 N1	26.6995	44.5049	A	894.753	19.6261	blue	turquoise	turquoise	turquoise
TG(50:5).1	TG	M+NH4	C53 H96 O6 N1	17.7644	44.3882	B	842.722	19.5069	blue	NA	turquoise	blue
TG(54:6).2	TG	M+NH4	C57 H102 O6 N1	56.5985	72.5198	A	896.769	19.9741	blue	blue	blue	turquoise
TG(58:11)	TG	M+NH4	C61 H100 O6 N1	6.29218	30.8467	C	942.752	18.9169	blue	turquoise	turquoise	turquoise
SM(d37:4)	SM	M+H	C42 H80 O6 N2 P1	10.3903	34.5191	C	739.572	13.2463	blue	turquoise	turquoise	turquoise
SM(d35:0)	SM	M+H	C40 H84 O6 N2 P1	38.8972	97.2431	C	719.608	13.8173	blue	turquoise	yellow	turquoise
SM(d34:0)	SM	M+H	C39 H82 O6 N2 P1	39.6138	99.0344	C	705.59	12.9941	blue	green	yellow	turquoise
SM(d44:5)	SM	M+H	C49 H92 O6 N2 P1	21.8128	72.7094	C	835.666	16.4474	blue	turquoise	turquoise	turquoise
TG(56:4).1	TG	M+NH4	C59 H110 O6 N1	42.7995	53.5176	A	928.831	20.9994	blue	blue	turquoise	turquoise
PE(36:1)	PE	M+H	C41 H81 O8 N1 P1	23.1747	63.5553	A	746.568	15.5805	blue	green	brown	turquoise
SM(d44:3)	SM	M+H	C49 H96 O6 N2 P1	39.0306	97.5766	C	839.698	16.5387	blue	turquoise	turquoise	turquoise
SM(t42:7)	SM	M+H	C47 H84 O7 N2 P1	39.516	98.7901	C	819.604	13.2897	blue	turquoise	turquoise	black
PC(39:3)	PC	M+H	C47 H89 O8 N1 P1	39.7095	99.0262	C	826.631	15.1838	blue	black	pink	blue
PC(38:4).1	PC	M+H	C46 H85 O8 N1 P1	29.6164	58.5304	B	810.6	15.4823	blue	turquoise	NA	blue
TG(47:2)	TG	M+NH4	C50 H96 O6 N1	22.0249	55.1216	A	806.721	19.9232	blue	turquoise	black	blue
TG(54:6).1	TG	M+NH4	C57 H102 O6 N1	33.5321	55.5826	A	896.77	20.2143	blue	blue	turquoise	turquoise
TG(54:7)	TG	M+NH4	C57 H100 O6 N1	31.26	53.8682	A	894.753	19.7413	blue	blue	turquoise	blue
TG(56:7)	TG	M+NH4	C59 H104 O6 N1	31.3187	58.7248	A	922.785	20.0315	blue	blue	blue	turquoise
TG(56:5).1	TG	M+NH4	C59 H108 O6 N1	9.91612	47.4977	C	926.815	21.0126	blue	blue	blue	turquoise
TG(45:0)	TG	M+NH4	C48 H96 O6 N1	15.5207	31.5697	A	782.723	20.3975	blue	brown	green	red
PC(33:1)	PC	M+H	C41 H81 O8 N1 P1	39.6934	100	C	746.568	13.2094	blue	pink	yellow	brown
PE(40:7)	PE	M+H	C45 H77 O8 N1 P1	7.97674	34.5831	B	790.535	12.5079	blue	blue	turquoise	blue
PC(42:6e)	PC	M+H	C50 H91 O7 N1 P1	40.1	100	C	848.652	14.8234	blue	turquoise	black	blue
PC(38:2)	PC	M+H	C46 H89 O8 N1 P1	40.1	100	C	814.63	15.509	blue	turquoise	pink	brown
PC(33:0)	PC	M+H	C41 H83 O8 N1 P1	40.1	100	C	748.584	14.2761	blue	black	turquoise	brown
PC(37:4)	PC	M+H	C45 H83 O8 N1 P1	39.6415	100	C	796.584	13.2461	blue	black	pink	brown
TG(58:10)	TG	M+NH4	C61 H102 O6 N1	7.74407	37.4371	C	944.769	19.5416	blue	turquoise	blue	turquoise
SM(d38:5)	SM	M+H	C43 H80 O6 N2 P1	14.4103	47.8746	C	751.572	12.5875	blue	turquoise	turquoise	turquoise
SM(d42:3)	SM	M+H	C47 H92 O6 N2 P1	39.5527	98.8817	C	811.667	15.4433	blue	turquoise	black	yellow
SM(d43:5)	SM	M+H	C48 H90 O6 N2 P1	5.06906	25.3453	C	821.649	16.0673	blue	turquoise	turquoise	turquoise
TG(56:6)	TG	M+NH4	C59 H106 O6 N1	15.9657	52.5436	B	924.798	20.4892	blue	blue	blue	turquoise
TG(50:4)	TG	M+NH4	C53 H98 O6 N1	65.7445	72.7121	A	844.738	19.6906	blue	blue	blue	turquoise
TG(44:1)	TG	M+NH4	C47 H92 O6 N1	24.6605	41.8486	A	766.692	19.5692	blue	brown	green	red
SM(d40:5)	SM	M+H	C45 H84 O6 N2 P1	12.9843	32.3798	B	779.603	14.1164	blue	turquoise	red	turquoise
TG(56:9)	TG	M+NH4	C59 H100 O6 N1	16.2904	52.9481	C	918.752	19.3547	blue	blue	turquoise	blue
SM(d35:1)	SM	M+H	C40 H82 O6 N2 P1	40	100	C	717.589	13.2023	blue	turquoise	turquoise	turquoise
SM(d31:1)	SM	M+H	C36 H74 O6 N2 P1	34.4847	86.6948	C	661.53	10.0506	blue	turquoise	brown	yellow
SM(d38:2)	SM	M+H	C43 H86 O6 N2 P1	39.5269	98.8834	C	757.621	14.0478	blue	turquoise	turquoise	turquoise
SM(d43:4)	SM	M+H	C48 H92 O6 N2 P1	18.5346	61.782	C	823.665	17.1326	blue	turquoise	brown	turquoise
TG(50:3).1	TG	M+NH4	C53 H100 O6 N1	65.2701	73.2625	A	846.754	20.164	blue	red	red	blue
TG(48:3).1	TG	M+NH4	C51 H96 O6 N1	18.7808	47.0415	B	818.721	19.8908	blue	brown	turquoise	blue
ChE(20:2)	ChE	M+NH4	C47 H84 O2 N1	14.7723	71.3146	B	694.649	21.2103	blue	blue	brown	black
ChE(20:4)	ChE	M+NH4	C47 H80 O2 N1	15.9981	68.1751	B	690.618	20.3626	blue	turquoise	blue	black
LPC(22:6)	LPC	M+H	C30 H51 O7 N1 P1	39.1912	97.7337	B	568.339	2.32648	blue	turquoise	green	green
PC(19:5e)	PC	M+H	C27 H47 O7 N1 P1	10.7042	54.4635	C	528.309	3.08186	blue	black	pink	brown
PE(34:1)	PE	M+H	C39 H77 O8 N1 P1	20.4602	67.7605	A	718.539	14.285	blue	pink	turquoise	blue
PE(38:5)	PE	M+H	C43 H77 O8 N1 P1	10.9811	34.7502	A	766.537	12.9021	blue	blue	turquoise	blue
ChE(18:3)	ChE	M+NH4	C45 H78 O2 N1	14.8117	66.8914	B	664.602	20.2373	black	green	yellow	black
TG(50:3)	TG	M+NH4	C53 H100 O6 N1	65.9641	72.7175	A	846.754	20.3647	black	turquoise	pink	NA
TG(50:2)	TG	M+NH4	C53 H102 O6 N1	68.6811	75.8773	A	848.769	20.7708	black	turquoise	blue	blue
PE(35:2)	PE	M+H	C40 H77 O8 N1 P1	14.2934	44.8067	A	730.537	13.8676	black	green	red	blue
TG(46:1)	TG	M+NH4	C49 H96 O6 N1	44.7869	64.4397	A	794.723	20.1201	black	brown	green	red
ChE(18:1)	ChE	M+NH4	C45 H82 O2 N1	16.0706	69.8879	B	668.633	21.0994	black	blue	turquoise	brown
ChE(20:3)	ChE	M+NH4	C47 H82 O2 N1	16.1681	68.5918	B	692.633	20.7098	black	green	yellow	black
PC(32:1)	PC	M+H	C40 H79 O8 N1 P1	40.1	100	C	732.552	12.5271	black	green	yellow	brown
PC(39:6)	PC	M+H	C47 H83 O8 N1 P1	39.6421	98.8581	C	820.583	12.8109	black	NA	yellow	brown
		mScore:	The score calculated based on the number of matches with product ion peaks in the spectrum. Higher m-score means higher indentification relability.
		Occupy:	The ratio of MS2 spectrum peaks assigned to the lipid among all peaks. Higher score means that it was uniquely identified for that spectrum.
		Grade:	The indicator that shows how well component of lipid ion being identified. Showing grade as A(Max) to D(Min) for each result.
